# Supplementary material for: Mapping anorexia nervosa genes to clinical phenotypes
Source: Psychol Med. 2022 Apr 5;53(6):2619–33. doi: 10.1017/S0033291721004554 (PMC10123844; doi:10.1017/S0033291721004554)
Supplement: Supplementary file 1 [file S0033291721004554sup.zip]

Archive with 3 entries (3 files):
- S0033291721004554sup001.xlsx
- S0033291721004554sup002.pdf
- S0033291721004554sup003.docx
