# Supplementary material for: Mapping anorexia nervosa genes to clinical phenotypes
Source: Psychol Med. 2022 Apr 5;53(6):2619–33. doi: 10.1017/S0033291721004554 (PMC10123844; doi:10.1017/S0033291721004554)
Supplement: Supplementary file 1 [file S0033291721004554sup.zip › S0033291721004554sup001.xlsx]

## Sheet: S_Table_1_SPrediXcan_P
Table S1: Bonferroni-adjusted significance thresholds for each tissue model tested for S-PrediXcan. Significance thresholds for CMC (1), DGN (1), and GTEx (48) tissues. The number of genes tested per tissue, with p value for Bonferroni tissue-specific significance set at p=0.05/NGenes, is indicated for each tissue. Experiment-wide significance threshold set at p<3.75x10-8 (0.05/(26364 genes * 50 …
Tissue Group	Tissue	Number of Genes tested	PTissue Threshold
CMC	CommonMind DLPFC	10785	4.64 x 10-06
DGN	DGN Whole blood	11536	4.33 x 10-06
GTEx	Subcutaneous adipose	8266	6.05 x 10-06
GTEx	Visceral omentum adipose	6588	7.59 x 10-06
GTEx	Adrenal gland	4605	1.09 x 10-05
GTEx	Aorta artery	6651	7.52 x 10-06
GTEx	Coronary artery	3502	1.43 x 10-05
GTEx	Tibial artery	8232	6.07 x 10-06
GTEx	Brain, Amygdala	2362	2.12 x 10-05
GTEx	Brain, Anterior cingulate cortex (BA24)	3303	1.51 x 10-05
GTEx	Brain, Caudate basal ganglia	4182	1.20 x 10-05
GTEx	Brain, Cerebellar hemisphere	4758	1.05 x 10-05
GTEx	Brain, Cerebellum	6093	8.21 x 10-06
GTEx	Brain, Cortex	4329	1.16 x 10-05
GTEx	Brain, Frontal cortex (BA9)	3604	1.39 x 10-05
GTEx	Brain, Hippocampus	2816	1.78 x 10-05
GTEx	Brain, Hypothalamus	2835	1.76 x 10-05
GTEx	Brain, Nucleus accumbens basal ganglia	3631	1.38 x 10-05
GTEx	Brain, Putamen basal ganglia	3176	1.57 x 10-05
GTEx	Brain, Spinal cord (cervical c-1)	2518	1.99 x 10-05
GTEx	Brain, Substantia nigra	2041	2.45 x 10-05
GTEx	Breast mammary tissue	5307	9.42 x 10-06
GTEx	Cells, EBV-transformed lymphocytes	3039	1.65 x 10-05
GTEx	Cells, Transformed fibroblasts	7351	6.80 x 10-06
GTEx	Colon, Sigmoid	5239	9.54 x 10-06
GTEx	Colon, Transverse	5612	8.91 x 10-06
GTEx	Esophagus, Gastroesophageal junction	5259	9.51 x 10-06
GTEx	Esophagus, Mucosa	8175	6.12 x 10-06
GTEx	Esophagus, Muscularis	7744	6.46 x 10-06
GTEx	Heart, Atrial appendage	5988	8.35 x 10-06
GTEx	Heart, Left ventricle	5378	9.30 x 10-06
GTEx	Liver	3351	1.49 x 10-05
GTEx	Lung	7965	6.28 x 10-06
GTEx	Minor salivary gland	2229	2.24 x 10-05
GTEx	Skeletal muscle	7520	6.65 x 10-06
GTEx	Tibial nerve	9441	5.30 x 10-06
GTEx	Ovary	3057	1.64 x 10-05
GTEx	Pancreas	5338	9.37 x 10-06
GTEx	Pituitary	4770	1.05 x 10-05
GTEx	Prostate	3262	1.53 x 10-05
GTEx	Skin, Not sun exposed	7640	6.54 x 10-06
GTEx	Skin, Sun exposed	9115	5.49 x 10-06
GTEx	Small intestine, Terminal ileum	3107	1.61 x 10-05
GTEx	Spleen	4606	1.09 x 10-05
GTEx	Stomach	4790	1.04 x 10-05
GTEx	Testis	9064	5.52 x 10-06
GTEx	Thyroid	9655	5.18 x 10-06
GTEx	Uterus	2433	2.06 x 10-05
GTEx	Vagina	2384	2.10 x 10-05
GTEx	Whole blood	6294	7.94 x 10-06
Total unique genes tested	Total Tissues tested	Total Tests	Experiment-wide Significant P value
26364	50	1318200	3.75 x 10-08

## Sheet: S_Table_2_BioMe_Demographics
Table S2: BioMe™ Demographics. Sample numbers, mean BMI, and mean age for each ancestry group and sex in the BioMe™ cohort (N=30385). BMI values used for determining stratification assignment to High-BMI, Mid-BMI, and Low-BMI are also shown. High-BMI range indicates the values above the 3rd quartile of the BMI distribution within each ancestry and sex group; Low-BMI indicates values below the 1st…
Ancestry	Sex	Overall sample number (N)	Mean BMI	High BMI range	Mid BMI range	Low BMI range	High BMI sample number	Mid BMI Sample number	Low BMI sample number	Mean Age (1st Q - 3rd Q)
African (AA)	Female	4945	31.86	>36.45	25.88-36.45	<25.88	1426	2346	1173
	Male	2937	28.48	>31.48	24.01-31.48	<24.01	917	1344	676
	Total	7882					2343	3690	1849	55.8 (45-66)
East Asian (ESA)	Female	567	23.5	>25.60	20.69-25.60	<20.69	172	263	132
	Male	332	25.62	>27.46	22.78-27.46	<22.78	110	147	75
	Total	899					282	410	207	50 (38-60)
European (EA)	Female	5273	25.81	>28.72	21.58-28.72	<21.58	1673	2408	1192
	Male	4766	27.46	>29.85	24.05-29.85	<24.05	1618	2099	1049
	Total	10039					3291	4507	2241	58.8 (45-72)
Hispanic (HA)	Female	6863	30.05	>33.67	25.29-33.67	<25.29	1975	3262	1626
	Male	3980	28.89	>31.75	24.97-31.75	<24.97	1239	1825	916
	Total	10843					3214	5087	2542	57.4 (45-70)
Native American (NA)	Female	45	29.53	>32.46	26.37-32.47	<26.37
	Male	42	27.05	>29.27	23.14-29.27	<23.14
	Total	87								57 (46.5-69)
South Asian (SAS)	Female	275	26.03	>28.98	22.20-28.98	<22.20	87	125	63
	Male	360	26.22	>28.25	23.49-28.25	<23.49	133	153	74
	Total	635					220	278	137	52.9 (39-66)
All Ancestries	Female	17968					5333	8404	4186
	Male	12417					4017	5568	2790
	Total	30385					9350	13972	6976
	Mean BMI	28.69					37.38	27.75	21.86	57.12 (45-69)

## Sheet: S_Table_3A_SPrediXcan_Sumstats
Table S3: PGC AN-GWAS S-PrediXcan results. (A) Gene-level summary statistics for transcriptomic imputation of AN-GWAS (NCases=16992, NCongrols=55525) using S-PrediXcan models for CMC DLPFC, DGN whole blood, and 48 GTEx v7 tissues. Bonferroni-adjusted tissue-specific threshold set at p<2.45 x 10-5 (See Table S1). Bonferroni experiment-wide significance set at p<3.75 x 10-8. Experiment-significant …
Gene Name	Ensembl Gene ID	Tissue	Chr	Z score	Effect size	P value
ARIH2	ENSG00000177479	Adrenal gland	3	-7.14	-0.706646	9.5 x 10-13
WDR6	ENSG00000178252	Adrenal gland	3	7.04	0.407175	1.9 x 10-12
NCKIPSD	ENSG00000213672	Adrenal gland	3	-5.66	-0.179792	1.5 x 10-08
MGMT	ENSG00000170430	Adrenal gland	10	-4.62	-0.111332	3.9 x 10-06
RP11-477N3.1	ENSG00000272156	Adrenal gland	2	4.45	27.7	8.4 x 10-06
NCKIPSD	ENSG00000213672	Aorta artery	3	-6.4	-0.163432	1.5 x 10-10
USP19	ENSG00000172046	Aorta artery	3	-5.76	-0.44317	8.5 x 10-09
MGMT	ENSG00000170430	Aorta artery	10	-4.77	-0.0953766	1.9 x 10-06
C3orf62	ENSG00000188315	Aorta artery	3	-4.68778	-0.286169	2.8 x 10-06
WDR6	ENSG00000178252	Aorta artery	3	4.66	0.181211	3.2 x 10-06
NCKIPSD	ENSG00000213672	Brain, Amygdala	3	-5.22138	-0.284092	1.8 x 10-07
MGMT	ENSG00000170430	Brain, Amygdala	10	-4.86339	-0.301076	1.2 x 10-06
CTNNB1	ENSG00000168036	Brain, Amygdala	3	-4.28105	-3.93366	1.9 x 10-05
NCKIPSD	ENSG00000213672	Brain, Anterior cingulate cortex (BA24)	3	-4.66817	-0.170852	3.0 x 10-06
MST1	ENSG00000173531	Brain, Anterior cingulate cortex (BA24)	3	4.44	0.31646	9.1 x 10-06
SUOX	ENSG00000139531	Brain, Anterior cingulate cortex (BA24)	12	-4.40953	-0.218656	1.0 x 10-05
MGMT	ENSG00000170430	Brain, Anterior cingulate cortex (BA24)	10	-4.38	-0.12658	1.2 x 10-05
RPS26	ENSG00000197728	Brain, Anterior cingulate cortex (BA24)	12	4.33588	0.0539948	1.5 x 10-05
MGMT	ENSG00000170430	Brain, Caudate basal ganglia	10	-5.03	-0.129858	4.9 x 10-07
NCKIPSD	ENSG00000213672	Brain, Caudate basal ganglia	3	-5.03165	-0.172059	4.9 x 10-07
EBF3	ENSG00000108001	Brain, Caudate basal ganglia	10	-4.9	-69.7	9.4 x 10-07
CTNNB1	ENSG00000168036	Brain, Caudate basal ganglia	3	-4.54042	-0.868531	5.6 x 10-06
WDR6	ENSG00000178252	Brain, Cerebellar hemisphere	3	5.4	0.254826	6.7 x 10-08
CCDC71	ENSG00000177352	Brain, Cerebellar hemisphere	3	5.10619	1.65101	3.3 x 10-07
MGMT	ENSG00000170430	Brain, Cerebellar hemisphere	10	-4.67	-0.127349	3.1 x 10-06
RP11-477N3.1	ENSG00000272156	Brain, Cerebellar hemisphere	2	4.62614	0.4966	3.7 x 10-06
NCKIPSD	ENSG00000213672	Brain, Cerebellum	3	-5.09	-0.137258	3.7 x 10-07
SCO2	ENSG00000130489	Brain, Cerebellum	22	-4.56001	-0.573954	5.1 x 10-06
MGMT	ENSG00000170430	Brain, Cortex	10	-4.52	-0.177325	6.1 x 10-06
NCKIPSD	ENSG00000213672	Brain, Cortex	3	-4.45632	-0.140055	8.3 x 10-06
WDR6	ENSG00000178252	Brain, Frontal cortex (BA9)	3	5.43	0.1823	5.5 x 10-08
NCKIPSD	ENSG00000213672	Brain, Frontal cortex (BA9)	3	-5.14093	-0.204824	2.7 x 10-07
SLC26A6	ENSG00000225697	Brain, Hippocampus	3	5.78	0.302767	7.3 x 10-09
NCKIPSD	ENSG00000213672	Brain, Hippocampus	3	-5.15558	-0.151704	2.5 x 10-07
WDR6	ENSG00000178252	Brain, Hippocampus	3	4.87	0.116821	1.1 x 10-06
MGMT	ENSG00000170430	Brain, Hippocampus	10	-4.83199	-0.124939	1.4 x 10-06
RPS26	ENSG00000197728	Brain, Hippocampus	12	4.35	0.0608182	1.4 x 10-05
MST1	ENSG00000173531	Brain, Hypothalamus	3	4.96925	0.940487	6.7 x 10-07
SUOX	ENSG00000139531	Brain, Hypothalamus	12	-4.31258	-0.177435	1.6 x 10-05
MGMT	ENSG00000170430	Brain, Hypothalamus	10	-4.30807	-0.19808	1.6 x 10-05
MGMT	ENSG00000170430	Brain, Nucleus accumbens basal ganglia	10	-4.47192	-0.147585	7.8 x 10-06
NCKIPSD	ENSG00000213672	Brain, Putamen basal ganglia	3	-5.28498	-5.71979	1.3 x 10-07
WDR6	ENSG00000178252	Brain, Putamen basal ganglia	3	5.25107	7.58663	1.5 x 10-07
RNF123	ENSG00000164068	Brain, Putamen basal ganglia	3	-4.86101	-0.264145	1.2 x 10-06
CTNNB1	ENSG00000168036	Brain, Putamen basal ganglia	3	-4.50367	-1.44756	6.7 x 10-06
SEMA3F	ENSG00000001617	Brain, Spinal cord (cervical c-1)	3	7.09289	0.719721	1.3 x 10-12
NCKIPSD	ENSG00000213672	Brain, Spinal cord (cervical c-1)	3	-5.77182	-0.199318	7.8 x 10-09
RP13-238F13.5	ENSG00000269962	Brain, Spinal cord (cervical c-1)	10	4.6976	0.788834	2.6 x 10-06
MGMT	ENSG00000170430	Brain, Spinal cord (cervical c-1)	10	-4.35045	-0.202118	1.4 x 10-05
ARIH2OS	ENSG00000221883	Brain, Substantia nigra	3	5.44709	0.149525	5.1 x 10-08
WDR6	ENSG00000178252	Brain, Substantia nigra	3	5.38392	0.471997	7.3 x 10-08
RPS26	ENSG00000197728	Brain, Substantia nigra	12	4.38511	0.07879	1.2 x 10-05
WDR6	ENSG00000178252	Breast mammary tissue	3	6.1507	0.132948	7.7 x 10-10
ARIH2	ENSG00000177479	Breast mammary tissue	3	-5.79243	-0.307471	6.9 x 10-09
P4HTM	ENSG00000178467	Breast mammary tissue	3	-5.72022	-0.901246	1.1 x 10-08
DALRD3	ENSG00000178149	Breast mammary tissue	3	-5.37258	-0.293923	7.8 x 10-08
APEH	ENSG00000164062	Breast mammary tissue	3	5.27441	0.502051	1.3 x 10-07
TNFSF12	ENSG00000239697	Breast mammary tissue	17	4.98264	1.17333	6.3 x 10-07
NCKIPSD	ENSG00000213672	Breast mammary tissue	3	-4.7158	-0.44391	2.4 x 10-06
MGMT	ENSG00000170430	Breast mammary tissue	10	-4.68914	-0.103322	2.7 x 10-06
RBM6	ENSG00000004534	Cells, EBV-transformed lymphocytes	3	5.51056	0.243358	3.6 x 10-08
MGMT	ENSG00000170430	Cells, EBV-transformed lymphocytes	10	-5.07241	-0.170666	3.9 x 10-07
RPS26	ENSG00000197728	Cells, EBV-transformed lymphocytes	12	4.3188	0.0673048	1.6 x 10-05
WDR6	ENSG00000178252	Cells, Transformed fibroblasts	3	6.38826	0.120937	1.7 x 10-10
NCKIPSD	ENSG00000213672	Cells, Transformed fibroblasts	3	-5.4689	-0.119115	4.5 x 10-08
DALRD3	ENSG00000178149	Cells, Transformed fibroblasts	3	-5.33026	-0.214482	9.8 x 10-08
MGMT	ENSG00000170430	Cells, Transformed fibroblasts	10	-4.8017	-0.0975419	1.6 x 10-06
WDR6	ENSG00000178252	Colon, Sigmoid	3	7.10093	0.363251	1.2 x 10-12
CCDC36	ENSG00000173421	Colon, Sigmoid	3	-6.82474	-0.936078	8.8 x 10-12
RP11-3B7.1	ENSG00000225399	Colon, Sigmoid	3	-6.55005	-1.10043	5.8 x 10-11
NCKIPSD	ENSG00000213672	Colon, Sigmoid	3	-5.40511	-0.159864	6.5 x 10-08
SLC26A6	ENSG00000225697	Colon, Sigmoid	3	5.13151	0.44827	2.9 x 10-07
MGMT	ENSG00000170430	Colon, Sigmoid	10	-4.89303	-0.0944856	9.9 x 10-07
NCKIPSD	ENSG00000213672	Colon, Transverse	3	-5.35919	-0.169245	8.4 x 10-08
RP11-849F2.8	ENSG00000269928	Colon, Transverse	17	4.90443	0.398213	9.4 x 10-07
RP11-477N3.1	ENSG00000272156	Colon, Transverse	2	4.48844	0.396413	7.2 x 10-06
WDR6	ENSG00000178252	Colon, Transverse	3	4.48594	0.230008	7.3 x 10-06
WDR6	ENSG00000178252	CommonMind DLPFC	3	6.88511	2.97385	5.8 x 10-12
DALRD3	ENSG00000178149	CommonMind DLPFC	3	-5.69711	-2.58537	1.2 x 10-08
NCKIPSD	ENSG00000213672	CommonMind DLPFC	3	-5.48784	-0.257319	4.1 x 10-08
NICN1	ENSG00000145029	CommonMind DLPFC	3	5.08656	1.13563	3.6 x 10-07
MGMT	ENSG00000170430	CommonMind DLPFC	10	-4.80774	-0.576236	1.5 x 10-06
TMEM89	ENSG00000183396	Coronary artery	3	5.84188	0.258709	5.2 x 10-09
WDR6	ENSG00000178252	Coronary artery	3	5.51256	0.151881	3.5 x 10-08
MGMT	ENSG00000170430	Coronary artery	10	-4.85381	-0.152882	1.2 x 10-06
TUSC2	ENSG00000114383	DGN Whole blood	3	-6.93578	-4.41752	4.0 x 10-12
SLC26A6	ENSG00000225697	DGN Whole blood	3	6.53338	0.51746	6.4 x 10-11
WDR6	ENSG00000178252	DGN Whole blood	3	6.3083	0.213225	2.8 x 10-10
NCKIPSD	ENSG00000213672	DGN Whole blood	3	-5.24103	-0.10601	1.6 x 10-07
CCDC71	ENSG00000177352	DGN Whole blood	3	4.79592	1.64032	1.6 x 10-06
DHFR2	ENSG00000178700	DGN Whole blood	3	4.68738	3.21118	2.8 x 10-06
MGMT	ENSG00000170430	DGN Whole blood	10	-4.64937	-0.0805219	3.3 x 10-06
NCKIPSD	ENSG00000213672	Esophagus, Gastroesophageal junction	3	-5.52731	-0.19624	3.3 x 10-08
SUOX	ENSG00000139531	Esophagus, Gastroesophageal junction	12	-4.49876	-0.133365	6.8 x 10-06
WDR6	ENSG00000178252	Esophagus, Mucosa	3	7.04998	0.131558	1.8 x 10-12
DALRD3	ENSG00000178149	Esophagus, Mucosa	3	-6.06594	-0.292582	1.3 x 10-09
CCDC36	ENSG00000173421	Esophagus, Mucosa	3	-5.80085	-0.384056	6.6 x 10-09
NCKIPSD	ENSG00000213672	Esophagus, Mucosa	3	-5.7158	-0.135072	1.1 x 10-08
SLC26A6	ENSG00000225697	Esophagus, Mucosa	3	5.31865	0.446704	1.0 x 10-07
CHAC2	ENSG00000143942	Esophagus, Mucosa	2	4.98701	1.9919	6.1 x 10-07
ARIH2	ENSG00000177479	Esophagus, Mucosa	3	-4.85781	-0.222097	1.2 x 10-06
DAG1	ENSG00000173402	Esophagus, Mucosa	3	4.82257	0.462888	1.4 x 10-06
RBM5	ENSG00000003756	Esophagus, Mucosa	3	4.72259	0.784845	2.3 x 10-06
MGMT	ENSG00000170430	Esophagus, Mucosa	10	-4.61084	-0.0882293	4.0 x 10-06
NCKIPSD	ENSG00000213672	Esophagus, Muscularis	3	-5.67755	-0.131754	1.4 x 10-08
WDR6	ENSG00000178252	Esophagus, Muscularis	3	5.03837	0.477391	4.7 x 10-07
MGMT	ENSG00000170430	Esophagus, Muscularis	10	-4.88067	-0.0989834	1.1 x 10-06
CCDC36	ENSG00000173421	Heart, Atrial appendage	3	-5.3957	-0.52797	6.8 x 10-08
WDR6	ENSG00000178252	Heart, Atrial appendage	3	5.33484	0.202654	9.6 x 10-08
ARIH2	ENSG00000177479	Heart, Atrial appendage	3	-4.71809	-0.809677	2.4 x 10-06
RP11-3B7.1	ENSG00000225399	Heart, Atrial appendage	3	-4.68665	-7.05294	2.8 x 10-06
MGMT	ENSG00000170430	Heart, Atrial appendage	10	-4.49032	-0.106004	7.1 x 10-06
NCKIPSD	ENSG00000213672	Heart, Left ventricle	3	-5.40522	-0.158601	6.5 x 10-08
WDR6	ENSG00000178252	Heart, Left ventricle	3	4.92168	0.419023	8.6 x 10-07
MGMT	ENSG00000170430	Heart, Left ventricle	10	-4.80126	-0.12791	1.6 x 10-06
PROS1	ENSG00000184500	Heart, Left ventricle	3	4.64757	1.15513	3.4 x 10-06
SLC26A6	ENSG00000225697	Liver	3	6.26699	0.468526	3.7 x 10-10
NCKIPSD	ENSG00000213672	Liver	3	-5.21928	-0.157305	1.8 x 10-07
FBLIM1	ENSG00000162458	Liver	1	-4.85106	-0.282259	1.2 x 10-06
MGMT	ENSG00000170430	Liver	10	-4.48285	-0.111929	7.4 x 10-06
SLC26A10	ENSG00000135502	Liver	12	-4.46829	-2.31902	7.9 x 10-06
RPS26	ENSG00000197728	Liver	12	4.35602	0.0695119	1.3 x 10-05
SLC26A6	ENSG00000225697	Lung	3	6.0372	0.507499	1.6 x 10-09
WDR6	ENSG00000178252	Lung	3	5.07011	0.188714	4.0 x 10-07
RP11-3B7.1	ENSG00000225399	Lung	3	-5.00997	-0.507449	5.4 x 10-07
MGMT	ENSG00000170430	Lung	10	-4.87113	-0.102993	1.1 x 10-06
ARIH2	ENSG00000177479	Lung	3	-4.79581	-0.64893	1.6 x 10-06
EBF3	ENSG00000108001	Lung	10	-4.7408	-0.684247	2.1 x 10-06
NDUFAF3	ENSG00000178057	Lung	3	-4.66733	-0.707401	3.1 x 10-06
MGMT	ENSG00000170430	Minor salivary gland	10	-4.604	-0.235707	4.1 x 10-06
RPS26	ENSG00000197728	Minor salivary gland	12	4.37114	0.090176	1.2 x 10-05
RBM6	ENSG00000004534	Minor salivary gland	3	4.32561	0.114215	1.5 x 10-05
MGMT	ENSG00000170430	Ovary	10	-4.95652	-0.134718	7.2 x 10-07
NCKIPSD	ENSG00000213672	Ovary	3	-4.61768	-0.167363	3.9 x 10-06
NCKIPSD	ENSG00000213672	Pancreas	3	-5.90378	-0.161055	3.6 x 10-09
WDR6	ENSG00000178252	Pancreas	3	4.82978	0.182517	1.4 x 10-06
ARIH2	ENSG00000177479	Pancreas	3	-4.62805	-0.157009	3.7 x 10-06
MGMT	ENSG00000170430	Pancreas	10	-4.58579	-0.1152	4.5 x 10-06
SLC26A6	ENSG00000225697	Pituitary	3	5.93764	0.269725	2.9 x 10-09
USP19	ENSG00000172046	Pituitary	3	5.46283	0.510454	4.7 x 10-08
MGMT	ENSG00000170430	Pituitary	10	-4.94256	-0.187503	7.7 x 10-07
NCKIPSD	ENSG00000213672	Pituitary	3	-4.81425	-0.187267	1.5 x 10-06
RP11-3B7.1	ENSG00000225399	Prostate	3	-5.3713	-1.46151	7.8 x 10-08
NCKIPSD	ENSG00000213672	Prostate	3	-4.78836	-0.205624	1.7 x 10-06
MGMT	ENSG00000170430	Prostate	10	-4.42158	-0.116688	9.8 x 10-06
RP11-3B7.1	ENSG00000225399	Skeletal Muscle	3	-7.90895	-0.687384	2.6 x 10-15
SLC26A6	ENSG00000225697	Skeletal Muscle	3	6.04529	0.232883	1.5 x 10-09
NCKIPSD	ENSG00000213672	Skeletal Muscle	3	-5.34943	-0.149864	8.8 x 10-08
WDR6	ENSG00000178252	Skeletal Muscle	3	5.34885	0.386784	8.9 x 10-08
GPR75	ENSG00000119737	Skeletal Muscle	2	-5.32685	-0.510372	1.0 x 10-07
MGMT	ENSG00000170430	Skeletal Muscle	10	-4.67154	-0.100118	3.0 x 10-06
WDR6	ENSG00000178252	Skin, Not sun exposed	3	7.31652	0.123059	2.5 x 10-13
DALRD3	ENSG00000178149	Skin, Not sun exposed	3	-7.21825	-0.725565	5.3 x 10-13
PFKFB4	ENSG00000114268	Skin, Not sun exposed	3	-5.77397	-0.713723	7.7 x 10-09
SPINK8	ENSG00000229453	Skin, Not sun exposed	3	-5.6283	-0.76955	1.8 x 10-08
NCKIPSD	ENSG00000213672	Skin, Not sun exposed	3	-5.27224	-0.261582	1.3 x 10-07
MGMT	ENSG00000170430	Skin, Not sun exposed	10	-4.8138	-0.0928771	1.5 x 10-06
LINC00324	ENSG00000178977	Skin, Not sun exposed	17	4.77063	0.453171	1.8 x 10-06
RP11-804H8.6	ENSG00000273356	Skin, Not sun exposed	3	4.73828	0.962699	2.2 x 10-06
WDR6	ENSG00000178252	Skin, Sun exposed	3	7.32113	0.176952	2.5 x 10-13
NCKIPSD	ENSG00000213672	Skin, Sun exposed	3	-5.23422	-0.287866	1.7 x 10-07
MGMT	ENSG00000170430	Skin, Sun exposed	10	-4.92176	-0.100664	8.6 x 10-07
ARIH2	ENSG00000177479	Skin, Sun exposed	3	-4.76013	-0.230936	1.9 x 10-06
WDR6	ENSG00000178252	Small intestine, Terminal ileum	3	5.74471	0.217403	9.2 x 10-09
MGMT	ENSG00000170430	Small intestine, Terminal ileum	10	-4.45092	-0.132334	8.6 x 10-06
CCDC71	ENSG00000177352	Spleen	3	5.62492	0.787079	1.9 x 10-08
NCKIPSD	ENSG00000213672	Spleen	3	-4.9944	-0.164468	5.9 x 10-07
ASB3	ENSG00000115239	Spleen	2	-4.98701	-0.36128	6.1 x 10-07
MGMT	ENSG00000170430	Spleen	10	-4.91635	-0.148652	8.8 x 10-07
ARIH2	ENSG00000177479	Spleen	3	-4.79629	-0.887585	1.6 x 10-06
NCKIPSD	ENSG00000213672	Stomach	3	-5.67249	-0.195874	1.4 x 10-08
CCDC36	ENSG00000173421	Stomach	3	-5.09244	-0.0443069	3.5 x 10-07
ARIH2	ENSG00000177479	Stomach	3	-5.02721	-1.04258	5.0 x 10-07
WDR6	ENSG00000178252	Stomach	3	4.96658	0.308948	6.8 x 10-07
MGMT	ENSG00000170430	Stomach	10	-4.59034	-0.100587	4.4 x 10-06
WDR6	ENSG00000178252	Subcutaneous adipose	3	5.79097	0.108105	7.0 x 10-09
P4HTM	ENSG00000178467	Subcutaneous adipose	3	-5.21337	-0.601795	1.9 x 10-07
MGMT	ENSG00000170430	Subcutaneous adipose	10	-4.99981	-0.0995747	5.7 x 10-07
NCKIPSD	ENSG00000213672	Subcutaneous adipose	3	-4.96614	-0.184404	6.8 x 10-07
CCDC36	ENSG00000173421	Subcutaneous adipose	3	-4.81885	-2.95642	1.4 x 10-06
ARIH2	ENSG00000177479	Subcutaneous adipose	3	-4.74224	-0.59141	2.1 x 10-06
CCDC36	ENSG00000173421	Testis	3	6.98249	0.326368	2.9 x 10-12
NCKIPSD	ENSG00000213672	Testis	3	-5.26224	-0.116279	1.4 x 10-07
RBM6	ENSG00000004534	Testis	3	5.01919	0.153972	5.2 x 10-07
SLC26A6	ENSG00000225697	Thyroid	3	5.93338	0.182289	3.0 x 10-09
MGMT	ENSG00000170430	Thyroid	10	-5.08639	-0.0933497	3.6 x 10-07
ARIH2	ENSG00000177479	Thyroid	3	-4.79325	-0.220945	1.6 x 10-06
LAMB2	ENSG00000172037	Thyroid	3	-4.77309	-0.338134	1.8 x 10-06
P4HTM	ENSG00000178467	Thyroid	3	-4.70731	-0.159508	2.5 x 10-06
WDR6	ENSG00000178252	Tibial artery	3	6.37637	0.155639	1.8 x 10-10
NCKIPSD	ENSG00000213672	Tibial artery	3	-5.57051	-0.235368	2.5 x 10-08
MGMT	ENSG00000170430	Tibial artery	10	-4.66835	-0.13285	3.0 x 10-06
TMEM89	ENSG00000183396	Tibial artery	3	4.58955	0.124237	4.4 x 10-06
GPX1	ENSG00000233276	Tibial nerve	3	7.06841	0.576323	1.6 x 10-12
CELSR3	ENSG00000008300	Tibial nerve	3	-7.05431	-1.36644	1.7 x 10-12
SLC2A10	ENSG00000197496	Tibial nerve	20	4.92118	0.235065	8.6 x 10-07
WDR6	ENSG00000178252	Tibial nerve	3	4.88275	0.0822137	1.0 x 10-06
KREMEN1	ENSG00000183762	Tibial nerve	22	4.87267	1.33335	1.1 x 10-06
CLIC1	ENSG00000213719	Tibial nerve	6	4.81463	0.285905	1.5 x 10-06
ARIH2	ENSG00000177479	Tibial nerve	3	-4.7203	-0.473695	2.4 x 10-06
RP11-572O6.1	ENSG00000271973	Tibial nerve	3	-4.63655	-0.428093	3.5 x 10-06
RPS26	ENSG00000197728	Uterus	12	4.62831	0.0599694	3.7 x 10-06
MGMT	ENSG00000170430	Uterus	10	-4.3986	-0.117402	1.1 x 10-05
RBM6	ENSG00000004534	Vagina	3	5.14299	0.181187	2.7 x 10-07
RPS26	ENSG00000197728	Vagina	12	4.30241	0.0656304	1.7 x 10-05
NCKIPSD	ENSG00000213672	Visceral omentum adipose	3	-5.39852	-0.163019	6.7 x 10-08
CCDC36	ENSG00000173421	Visceral omentum adipose	3	-5.36371	-1.2804	8.2 x 10-08
MST1R	ENSG00000164078	Visceral omentum adipose	3	-4.78011	-0.263948	1.8 x 10-06
WDR6	ENSG00000178252	Visceral omentum adipose	3	4.70783	0.202438	2.5 x 10-06
RP11-849F2.8	ENSG00000269928	Visceral omentum adipose	17	4.69435	0.446289	2.7 x 10-06
MGMT	ENSG00000170430	Visceral omentum adipose	10	-4.63082	-0.0907328	3.6 x 10-06
WDR6	ENSG00000178252	Whole blood	3	6.16049	0.109678	7.3 x 10-10
GPR75	ENSG00000119737	Whole blood	2	-5.78023	-0.498581	7.5 x 10-09
NCKIPSD	ENSG00000213672	Whole blood	3	-5.33768	-0.187884	9.4 x 10-08
TMEM89	ENSG00000183396	Whole blood	3	4.99182	0.402742	6.0 x 10-07
MGMT	ENSG00000170430	Whole blood	10	-4.79104	-0.110026	1.7 x 10-06
ARNTL	ENSG00000133794	Whole blood	11	4.53496	0.154651	5.8 x 10-06
CTNNB1	ENSG00000168036	Whole blood	3	4.47098	0.485149	7.8 x 10-06

## Sheet: S_Table_3B_AN_GReX_DoE
Table S3: PGC AN-GWAS S-PrediXcan results. (A) Gene-level summary statistics for transcriptomic imputation of AN-GWAS (NCases=16992, NCongrols=55525) using S-PrediXcan models for CMC DLPFC, DGN whole blood, and 48 GTEx v7 tissues. Bonferroni-adjusted tissue-specific threshold set at p<2.45 x 10-5 (See Table S1). Bonferroni experiment-wide significance set at p<3.75 x 10-8. Experiment-significant …
Tissue	Ensembl Gene ID	Gene name	Z score	Effect	P value	AN Direct of effect (DoE)
Adrenal gland	ENSG00000164062	APEH	-1.50496	-0.0762504	1.3 x 10-01	DOWN
Breast mammary tissue	ENSG00000164062	APEH	5.27441	0.502051	1.3 x 10-07	UP
Cells, EBV-transformed lymphocytes	ENSG00000164062	APEH	0.838628	0.0580493	4.0 x 10-01	UP
Cells, Transformed fibroblasts	ENSG00000164062	APEH	4.35461	0.188663	1.3 x 10-05	UP
DGN Whole blood	ENSG00000164062	APEH	1.68544	0.215989	9.2 x 10-02	UP
Esophagus, Mucosa	ENSG00000164062	APEH	2.66572	0.158404	7.7 x 10-03	UP
Esophagus, Muscularis	ENSG00000164062	APEH	2.51781	0.249019	1.2 x 10-02	UP
Heart, Atrial appendage	ENSG00000164062	APEH	4.25914	0.426816	2.1 x 10-05	UP
Skin, Not sun exposed	ENSG00000164062	APEH	0.856733	0.0446702	3.9 x 10-01	UP
Skin, Sun exposed	ENSG00000164062	APEH	-2.30046	-0.387789	2.1 x 10-02	DOWN
Subcutaneous adipose	ENSG00000164062	APEH	2.57425	0.849433	1.0 x 10-02	UP
Tibial nerve	ENSG00000164062	APEH	1.31866	0.219106	1.9 x 10-01	UP
Adrenal gland	ENSG00000177479	ARIH2	-7.13699	-0.706646	9.5 x 10-13	DOWN
Brain, Amygdala	ENSG00000177479	ARIH2	-0.672018	-0.0299048	5.0 x 10-01	DOWN
Brain, Substantia nigra	ENSG00000177479	ARIH2	-0.154658	-0.0199474	8.8 x 10-01	DOWN
Breast mammary tissue	ENSG00000177479	ARIH2	-5.79243	-0.307471	6.9 x 10-09	DOWN
Cells, Transformed fibroblasts	ENSG00000177479	ARIH2	-2.88719	-0.27864	3.9 x 10-03	DOWN
DGN Whole blood	ENSG00000177479	ARIH2	-0.543386	-0.0530658	5.9 x 10-01	DOWN
Esophagus, Mucosa	ENSG00000177479	ARIH2	-4.85781	-0.222097	1.2 x 10-06	DOWN
Heart, Atrial appendage	ENSG00000177479	ARIH2	-4.71809	-0.809677	2.4 x 10-06	DOWN
Heart, Left ventricle	ENSG00000177479	ARIH2	NA	NA	NA	NA
Liver	ENSG00000177479	ARIH2	-3.9699	-0.233368	7.2 x 10-05	DOWN
Lung	ENSG00000177479	ARIH2	-4.79581	-0.64893	1.6 x 10-06	DOWN
Ovary	ENSG00000177479	ARIH2	-0.959867	-0.0576237	3.4 x 10-01	DOWN
Pancreas	ENSG00000177479	ARIH2	-4.62805	-0.157009	3.7 x 10-06	DOWN
Prostate	ENSG00000177479	ARIH2	-3.57044	-0.338798	3.6 x 10-04	DOWN
Skin, Not sun exposed	ENSG00000177479	ARIH2	-3.85156	-0.558564	1.2 x 10-04	DOWN
Skin, Sun exposed	ENSG00000177479	ARIH2	-4.76013	-0.230936	1.9 x 10-06	DOWN
Spleen	ENSG00000177479	ARIH2	-4.79629	-0.887585	1.6 x 10-06	DOWN
Stomach	ENSG00000177479	ARIH2	-5.02721	-1.04258	5.0 x 10-07	DOWN
Subcutaneous adipose	ENSG00000177479	ARIH2	-4.74224	-0.59141	2.1 x 10-06	DOWN
Thyroid	ENSG00000177479	ARIH2	-4.79325	-0.220945	1.6 x 10-06	DOWN
Tibial nerve	ENSG00000177479	ARIH2	-4.7203	-0.473695	2.4 x 10-06	DOWN
Uterus	ENSG00000177479	ARIH2	1.35783	0.0634847	1.7 x 10-01	UP
Brain, Cortex	ENSG00000221883	ARIH2OS	1.48742	0.11145	1.4 x 10-01	UP
Brain, Substantia nigra	ENSG00000221883	ARIH2OS	5.44709	0.149525	5.1 x 10-08	UP
CommonMind DLPFC	ENSG00000221883	ARIH2OS	NA	NA	NA	NA
DGN Whole blood	ENSG00000221883	ARIH2OS	NA	NA	NA	NA
Tibial nerve	ENSG00000221883	ARIH2OS	NA	NA	NA	NA
DGN Whole blood	ENSG00000133794	ARNTL	4.14138	0.10441	3.5 x 10-05	UP
Testis	ENSG00000133794	ARNTL	2.54603	0.439067	1.1 x 10-02	UP
Whole blood	ENSG00000133794	ARNTL	4.53496	0.154651	5.8 x 10-06	UP
Cells, EBV-transformed lymphocytes	ENSG00000115239	ASB3	0.477343	0.0402434	6.3 x 10-01	UP
CommonMind DLPFC	ENSG00000115239	ASB3	NA	NA	NA	NA
DGN Whole blood	ENSG00000115239	ASB3	NA	NA	NA	NA
Esophagus, Gastroesophageal junction	ENSG00000115239	ASB3	-3.03844	-0.799019	2.4 x 10-03	DOWN
Esophagus, Mucosa	ENSG00000115239	ASB3	0.653708	0.148347	5.1 x 10-01	UP
Prostate	ENSG00000115239	ASB3	-1.22363	-0.176102	2.2 x 10-01	DOWN
Skin, Not sun exposed	ENSG00000115239	ASB3	-1.29419	-0.779425	2.0 x 10-01	DOWN
Skin, Sun exposed	ENSG00000115239	ASB3	1.9872	1.55402	4.7 x 10-02	UP
Spleen	ENSG00000115239	ASB3	-4.98701	-0.36128	6.1 x 10-07	DOWN
Aorta artery	ENSG00000188315	C3orf62	-4.68778	-0.286169	2.8 x 10-06	DOWN
Cells, Transformed fibroblasts	ENSG00000188315	C3orf62	0.632898	0.0733932	5.3 x 10-01	UP
Colon, Sigmoid	ENSG00000188315	C3orf62	-0.0288302	-0.00529021	9.8 x 10-01	DOWN
CommonMind DLPFC	ENSG00000188315	C3orf62	NA	NA	NA	NA
DGN Whole blood	ENSG00000188315	C3orf62	-4.40291	-0.425185	1.1 x 10-05	DOWN
Liver	ENSG00000188315	C3orf62	-4.16047	-1.30706	3.2 x 10-05	DOWN
Visceral omentum adipose	ENSG00000188315	C3orf62	-1.49145	-0.156552	1.4 x 10-01	DOWN
Aorta artery	ENSG00000173421	CCDC36	-3.35196	-0.50778	8.0 x 10-04	DOWN
Brain, Frontal cortex (BA9)	ENSG00000173421	CCDC36	-2.185	-0.492702	2.9 x 10-02	DOWN
Brain, Hippocampus	ENSG00000173421	CCDC36	0.619632	0.0474118	5.4 x 10-01	UP
Brain, Substantia nigra	ENSG00000173421	CCDC36	-0.571731	-0.0131371	5.7 x 10-01	DOWN
Cells, Transformed fibroblasts	ENSG00000173421	CCDC36	-4.17778	-0.134791	2.9 x 10-05	DOWN
Colon, Sigmoid	ENSG00000173421	CCDC36	-6.82474	-0.936078	8.8 x 10-12	DOWN
Colon, Transverse	ENSG00000173421	CCDC36	-1.61186	-0.754194	1.1 x 10-01	DOWN
Coronary artery	ENSG00000173421	CCDC36	0.506651	0.981067	6.1 x 10-01	UP
DGN Whole blood	ENSG00000173421	CCDC36	-3.38383	-0.180154	7.1 x 10-04	DOWN
Esophagus, Gastroesophageal junction	ENSG00000173421	CCDC36	-0.619201	-0.101302	5.4 x 10-01	DOWN
Esophagus, Mucosa	ENSG00000173421	CCDC36	-5.80085	-0.384056	6.6 x 10-09	DOWN
Esophagus, Muscularis	ENSG00000173421	CCDC36	-2.17943	-0.962431	2.9 x 10-02	DOWN
Heart, Atrial appendage	ENSG00000173421	CCDC36	-5.3957	-0.52797	6.8 x 10-08	DOWN
Heart, Left ventricle	ENSG00000173421	CCDC36	-0.893152	-0.0918088	3.7 x 10-01	DOWN
Lung	ENSG00000173421	CCDC36	-4.02718	-0.873143	5.6 x 10-05	DOWN
Pituitary	ENSG00000173421	CCDC36	0.0605647	0.00557863	9.5 x 10-01	UP
Prostate	ENSG00000173421	CCDC36	-2.00372	-0.0784808	4.5 x 10-02	DOWN
Skeletal muscle	ENSG00000173421	CCDC36	-4.12059	-0.499479	3.8 x 10-05	DOWN
Small intestine, Terminal ileum	ENSG00000173421	CCDC36	-0.00363462	-0.00164733	9.9 x 10-01	DOWN
Spleen	ENSG00000173421	CCDC36	0.672922	0.0721242	5.0 x 10-01	UP
Stomach	ENSG00000173421	CCDC36	-5.09244	-0.0443069	3.5 x 10-07	DOWN
Subcutaneous adipose	ENSG00000173421	CCDC36	-4.81885	-2.95642	1.4 x 10-06	DOWN
Testis	ENSG00000173421	CCDC36	6.98249	0.326368	2.9 x 10-12	UP
Tibial artery	ENSG00000173421	CCDC36	-2.27892	-0.289251	2.3 x 10-02	DOWN
Tibial nerve	ENSG00000173421	CCDC36	-1.87415	-1.90519	6.1 x 10-02	DOWN
Visceral omentum adipose	ENSG00000173421	CCDC36	-5.36371	-1.2804	8.2 x 10-08	DOWN
Brain, Caudate basal ganglia	ENSG00000177352	CCDC71	2.0874	0.433732	3.7 x 10-02	UP
Brain, Cerebellar hemisphere	ENSG00000177352	CCDC71	5.10619	1.65101	3.3 x 10-07	UP
Brain, Cerebellum	ENSG00000177352	CCDC71	3.00475	0.95539	2.7 x 10-03	UP
Brain, Frontal cortex (BA9)	ENSG00000177352	CCDC71	2.63239	0.405714	8.5 x 10-03	UP
Brain, Hippocampus	ENSG00000177352	CCDC71	1.43903	0.13058	1.5 x 10-01	UP
Brain, Nucleus accumbens basal ganglia	ENSG00000177352	CCDC71	2.66595	0.402173	7.7 x 10-03	UP
Breast mammary tissue	ENSG00000177352	CCDC71	0.791159	0.0426676	4.3 x 10-01	UP
Cells, EBV-transformed lymphocytes	ENSG00000177352	CCDC71	1.52782	0.102429	1.3 x 10-01	UP
CommonMind DLPFC	ENSG00000177352	CCDC71	NA	NA	NA	NA
Coronary artery	ENSG00000177352	CCDC71	1.16668	0.0914669	2.4 x 10-01	UP
DGN Whole blood	ENSG00000177352	CCDC71	4.79592	1.64032	1.6 x 10-06	UP
Skin, Sun exposed	ENSG00000177352	CCDC71	0.375543	0.21311	7.1 x 10-01	UP
Spleen	ENSG00000177352	CCDC71	5.62492	0.787079	1.9 x 10-08	UP
Thyroid	ENSG00000177352	CCDC71	NA	NA	NA	NA
Tibial nerve	ENSG00000177352	CCDC71	1.34274	0.563322	1.8 x 10-01	UP
DGN Whole blood	ENSG00000008300	CELSR3	-0.722967	-0.479909	4.7 x 10-01	DOWN
Skin, Sun exposed	ENSG00000008300	CELSR3	3.61415	0.412038	3.0 x 10-04	UP
Tibial nerve	ENSG00000008300	CELSR3	-7.05431	-1.36644	1.7 x 10-12	DOWN
CommonMind DLPFC	ENSG00000143942	CHAC2	NA	NA	NA	NA
DGN Whole blood	ENSG00000143942	CHAC2	4.28574	0.971882	1.8 x 10-05	UP
Esophagus, Mucosa	ENSG00000143942	CHAC2	4.98701	1.9919	6.1 x 10-07	UP
Subcutaneous adipose	ENSG00000143942	CHAC2	NA	NA	NA	NA
Testis	ENSG00000143942	CHAC2	NA	NA	NA	NA
Brain, Hypothalamus	ENSG00000213719	CLIC1	0.46684	0.0263142	6.4 x 10-01	UP
Breast mammary tissue	ENSG00000213719	CLIC1	3.43844	0.471349	5.9 x 10-04	UP
Colon, Sigmoid	ENSG00000213719	CLIC1	2.39072	0.196534	1.7 x 10-02	UP
DGN Whole blood	ENSG00000213719	CLIC1	NA	NA	NA	NA
Skeletal muscle	ENSG00000213719	CLIC1	0.0498204	-0.0131587	9.6 x 10-01	UP
Spleen	ENSG00000213719	CLIC1	3.07427	0.309219	2.1 x 10-03	UP
Subcutaneous adipose	ENSG00000213719	CLIC1	3.67874	0.508952	2.3 x 10-04	UP
Testis	ENSG00000213719	CLIC1	0.606814	0.0306241	5.4 x 10-01	UP
Tibial nerve	ENSG00000213719	CLIC1	4.81463	0.285905	1.5 x 10-06	UP
Whole blood	ENSG00000213719	CLIC1	4.24313	0.385943	2.2 x 10-05	UP
Brain, Amygdala	ENSG00000168036	CTNNB1	-4.28105	-3.93366	1.9 x 10-05	DOWN
Brain, Caudate basal ganglia	ENSG00000168036	CTNNB1	-4.54042	-0.868531	5.6 x 10-06	DOWN
Brain, Nucleus accumbens basal ganglia	ENSG00000168036	CTNNB1	NA	NA	NA	NA
Brain, Putamen basal ganglia	ENSG00000168036	CTNNB1	-4.50367	-1.44756	6.7 x 10-06	DOWN
Brain, Spinal cord (cervical c-1)	ENSG00000168036	CTNNB1	NA	NA	NA	NA
Colon, Sigmoid	ENSG00000168036	CTNNB1	NA	NA	NA	NA
Colon, Transverse	ENSG00000168036	CTNNB1	-1.2694	-1.01521	2.0 x 10-01	DOWN
DGN Whole blood	ENSG00000168036	CTNNB1	NA	NA	NA	NA
Skeletal muscle	ENSG00000168036	CTNNB1	-3.94942	-0.921643	7.8 x 10-05	DOWN
Stomach	ENSG00000168036	CTNNB1	NA	NA	NA	NA
Tibial nerve	ENSG00000168036	CTNNB1	-4.47964	-1.53734	7.5 x 10-06	DOWN
Whole blood	ENSG00000168036	CTNNB1	4.47098	0.485149	7.8 x 10-06	UP
Cells, Transformed fibroblasts	ENSG00000173402	DAG1	3.14114	0.163188	1.7 x 10-03	UP
CommonMind DLPFC	ENSG00000173402	DAG1	4.16047	26.234	3.2 x 10-05	UP
DGN Whole blood	ENSG00000173402	DAG1	4.44209	1.23412	8.9 x 10-06	UP
Esophagus, Mucosa	ENSG00000173402	DAG1	4.82257	0.462888	1.4 x 10-06	UP
Heart, Left ventricle	ENSG00000173402	DAG1	-1.11179	-0.108314	2.7 x 10-01	DOWN
Brain, Cerebellum	ENSG00000178149	DALRD3	-1.06662	-0.0543627	2.9 x 10-01	DOWN
Brain, Cortex	ENSG00000178149	DALRD3	-3.19852	-0.165305	1.4 x 10-03	DOWN
Breast mammary tissue	ENSG00000178149	DALRD3	-5.37258	-0.293923	7.8 x 10-08	DOWN
Cells, Transformed fibroblasts	ENSG00000178149	DALRD3	-5.33026	-0.214482	9.8 x 10-08	DOWN
CommonMind DLPFC	ENSG00000178149	DALRD3	-5.69711	-2.58537	1.2 x 10-08	DOWN
Coronary artery	ENSG00000178149	DALRD3	-0.729006	-0.0781348	4.7 x 10-01	DOWN
DGN Whole blood	ENSG00000178149	DALRD3	3.45596	0.219998	5.5 x 10-04	UP
Esophagus, Gastroesophageal junction	ENSG00000178149	DALRD3	-0.306696	-0.0218143	7.6 x 10-01	DOWN
Esophagus, Mucosa	ENSG00000178149	DALRD3	-6.06594	-0.292582	1.3 x 10-09	DOWN
Liver	ENSG00000178149	DALRD3	-1.84755	-0.0555954	6.5 x 10-02	DOWN
Pancreas	ENSG00000178149	DALRD3	-3.77494	-0.233574	1.6 x 10-04	DOWN
Prostate	ENSG00000178149	DALRD3	1.32141	0.0490641	1.9 x 10-01	UP
Skeletal muscle	ENSG00000178149	DALRD3	3.64387	0.623164	2.7 x 10-04	UP
Skin, Not sun exposed	ENSG00000178149	DALRD3	-7.21825	-0.725565	5.3 x 10-13	DOWN
Skin, Sun exposed	ENSG00000178149	DALRD3	-3.72034	-0.158537	2.0 x 10-04	DOWN
Subcutaneous adipose	ENSG00000178149	DALRD3	-3.3234	-0.213845	8.9 x 10-04	DOWN
Thyroid	ENSG00000178149	DALRD3	-0.600986	-0.0340473	5.5 x 10-01	DOWN
Tibial artery	ENSG00000178149	DALRD3	1.35853	0.0872627	1.7 x 10-01	UP
Tibial nerve	ENSG00000178149	DALRD3	-4.20626	-0.273199	2.6 x 10-05	DOWN
Visceral omentum adipose	ENSG00000178149	DALRD3	0.2412	0.0678948	8.1 x 10-01	UP
Adrenal gland	ENSG00000178700	DHFR2	1.7103	0.233512	8.7 x 10-02	UP
Cells, Transformed fibroblasts	ENSG00000178700	DHFR2	NA	NA	NA	NA
CommonMind DLPFC	ENSG00000178700	DHFR2	NA	NA	NA	NA
DGN Whole blood	ENSG00000178700	DHFR2	4.68738	3.21118	2.8 x 10-06	UP
Esophagus, Muscularis	ENSG00000178700	DHFR2	-0.44727	-8.22485	6.5 x 10-01	DOWN
Tibial artery	ENSG00000178700	DHFR2	NA	NA	NA	NA
Brain, Amygdala	ENSG00000108001	EBF3	NA	NA	NA	NA
Brain, Caudate basal ganglia	ENSG00000108001	EBF3	-4.90322	-69.6737	9.4 x 10-07	DOWN
Brain, Cerebellar hemisphere	ENSG00000108001	EBF3	NA	NA	NA	NA
Brain, Cerebellum	ENSG00000108001	EBF3	-2.71131	-0.393886	6.7 x 10-03	DOWN
CommonMind DLPFC	ENSG00000108001	EBF3	-2.84326	-0.793892	4.5 x 10-03	DOWN
DGN Whole blood	ENSG00000108001	EBF3	NA	NA	NA	NA
Liver	ENSG00000108001	EBF3	NA	NA	NA	NA
Lung	ENSG00000108001	EBF3	-4.7408	-0.684247	2.1 x 10-06	DOWN
Ovary	ENSG00000108001	EBF3	NA	NA	NA	NA
Spleen	ENSG00000108001	EBF3	NA	NA	NA	NA
Colon, Sigmoid	ENSG00000162458	FBLIM1	-0.794679	-1.45802	4.3 x 10-01	DOWN
CommonMind DLPFC	ENSG00000162458	FBLIM1	-1.92539	-1.4031	5.4 x 10-02	DOWN
Coronary artery	ENSG00000162458	FBLIM1	-0.979378	-0.0314334	3.3 x 10-01	DOWN
DGN Whole blood	ENSG00000162458	FBLIM1	NA	NA	NA	NA
Esophagus, Mucosa	ENSG00000162458	FBLIM1	0.705713	0.0657965	4.8 x 10-01	UP
Liver	ENSG00000162458	FBLIM1	-4.85106	-0.282259	1.2 x 10-06	DOWN
Lung	ENSG00000162458	FBLIM1	0.551767	0.0502794	5.8 x 10-01	UP
Prostate	ENSG00000162458	FBLIM1	NA	NA	NA	NA
Skin, Not sun exposed	ENSG00000162458	FBLIM1	-2.31426	-1.4536	2.1 x 10-02	DOWN
Subcutaneous adipose	ENSG00000162458	FBLIM1	0.353431	0.0259659	7.2 x 10-01	UP
Thyroid	ENSG00000162458	FBLIM1	-1.14177	-0.0921428	2.5 x 10-01	DOWN
Tibial artery	ENSG00000162458	FBLIM1	0.2111	0.0134916	8.3 x 10-01	UP
Brain, Spinal cord (cervical c-1)	ENSG00000119737	GPR75	0.0218817	-0.000649523	9.8 x 10-01	UP
Colon, Transverse	ENSG00000119737	GPR75	NA	NA	NA	NA
CommonMind DLPFC	ENSG00000119737	GPR75	NA	NA	NA	NA
Coronary artery	ENSG00000119737	GPR75	NA	NA	NA	NA
DGN Whole blood	ENSG00000119737	GPR75	NA	NA	NA	NA
Esophagus, Mucosa	ENSG00000119737	GPR75	NA	NA	NA	NA
Liver	ENSG00000119737	GPR75	-0.653708	-0.291928	5.1 x 10-01	DOWN
Lung	ENSG00000119737	GPR75	NA	NA	NA	NA
Skeletal muscle	ENSG00000119737	GPR75	-5.32685	-0.510372	1.0 x 10-07	DOWN
Subcutaneous adipose	ENSG00000119737	GPR75	NA	NA	NA	NA
Tibial artery	ENSG00000119737	GPR75	-4.08496	-0.563284	4.4 x 10-05	DOWN
Whole blood	ENSG00000119737	GPR75	-5.78023	-0.498581	7.5 x 10-09	DOWN
Brain, Anterior cingulate cortex (BA24)	ENSG00000233276	GPX1	-0.554279	-0.0984576	5.8 x 10-01	DOWN
Brain, Caudate basal ganglia	ENSG00000233276	GPX1	-1.20653	-0.0367327	2.3 x 10-01	DOWN
Brain, Cerebellum	ENSG00000233276	GPX1	0.601212	0.0218907	5.5 x 10-01	UP
Brain, Cortex	ENSG00000233276	GPX1	0.123052	0.0198733	9.0 x 10-01	UP
Brain, Frontal cortex (BA9)	ENSG00000233276	GPX1	0.785112	0.0389666	4.3 x 10-01	UP
Brain, Nucleus accumbens basal ganglia	ENSG00000233276	GPX1	-0.494657	-0.0134698	6.2 x 10-01	DOWN
Brain, Putamen basal ganglia	ENSG00000233276	GPX1	0.798028	0.0960109	4.2 x 10-01	UP
Cells, Transformed fibroblasts	ENSG00000233276	GPX1	0.461214	0.0312879	6.4 x 10-01	UP
CommonMind DLPFC	ENSG00000233276	GPX1	0.0163528	-0.00258437	9.9 x 10-01	UP
DGN Whole blood	ENSG00000233276	GPX1	-1.71576	-2.15672	8.6 x 10-02	DOWN
Esophagus, Mucosa	ENSG00000233276	GPX1	2.17402	0.222783	3.0 x 10-02	UP
Ovary	ENSG00000233276	GPX1	-0.845564	-0.0539918	4.0 x 10-01	DOWN
Skeletal muscle	ENSG00000233276	GPX1	2.09445	1.65399	3.6 x 10-02	UP
Skin, Not sun exposed	ENSG00000233276	GPX1	NA	NA	NA	NA
Skin, Sun exposed	ENSG00000233276	GPX1	NA	NA	NA	NA
Small intestine, Terminal ileum	ENSG00000233276	GPX1	3.9619	0.256645	7.4 x 10-05	UP
Thyroid	ENSG00000233276	GPX1	1.04718	0.081926	3.0 x 10-01	UP
Tibial nerve	ENSG00000233276	GPX1	7.06841	0.576323	1.6 x 10-12	UP
Visceral omentum adipose	ENSG00000233276	GPX1	0.266664	0.028692	7.9 x 10-01	UP
Adrenal gland	ENSG00000183762	KREMEN1	NA	NA	NA	NA
Aorta artery	ENSG00000183762	KREMEN1	0.512645	0.112168	6.1 x 10-01	UP
Brain, Spinal cord (cervical c-1)	ENSG00000183762	KREMEN1	2.92097	0.347283	3.5 x 10-03	UP
Breast mammary tissue	ENSG00000183762	KREMEN1	1.70642	0.190595	8.8 x 10-02	UP
Cells, Transformed fibroblasts	ENSG00000183762	KREMEN1	-0.0619319	-0.000684609	9.5 x 10-01	DOWN
CommonMind DLPFC	ENSG00000183762	KREMEN1	0.581167	2.12639	5.6 x 10-01	UP
Coronary artery	ENSG00000183762	KREMEN1	2.79162	1.208	5.2 x 10-03	UP
DGN Whole blood	ENSG00000183762	KREMEN1	-2.72757	-0.0766547	6.4 x 10-03	DOWN
Esophagus, Mucosa	ENSG00000183762	KREMEN1	NA	NA	NA	NA
Heart, Atrial appendage	ENSG00000183762	KREMEN1	NA	NA	NA	NA
Heart, Left ventricle	ENSG00000183762	KREMEN1	2.43321	0.256641	1.5 x 10-02	UP
Liver	ENSG00000183762	KREMEN1	-0.309554	-0.142769	7.6 x 10-01	DOWN
Ovary	ENSG00000183762	KREMEN1	-2.52713	-0.937142	1.2 x 10-02	DOWN
Pancreas	ENSG00000183762	KREMEN1	1.81282	6.42513	7.0 x 10-02	UP
Skin, Not sun exposed	ENSG00000183762	KREMEN1	1.81282	0.404362	7.0 x 10-02	UP
Skin, Sun exposed	ENSG00000183762	KREMEN1	NA	NA	NA	NA
Subcutaneous adipose	ENSG00000183762	KREMEN1	-0.724208	-0.0615866	4.7 x 10-01	DOWN
Testis	ENSG00000183762	KREMEN1	1.63397	0.437663	1.0 x 10-01	UP
Thyroid	ENSG00000183762	KREMEN1	NA	NA	NA	NA
Tibial nerve	ENSG00000183762	KREMEN1	4.87267	1.33335	1.1 x 10-06	UP
Visceral omentum adipose	ENSG00000183762	KREMEN1	NA	NA	NA	NA
Whole blood	ENSG00000183762	KREMEN1	-2.77364	-0.0843379	5.5 x 10-03	DOWN
Brain, Hippocampus	ENSG00000172037	LAMB2	-0.885641	-0.0336572	3.8 x 10-01	DOWN
DGN Whole blood	ENSG00000172037	LAMB2	4.51873	0.0945296	6.2 x 10-06	UP
Subcutaneous adipose	ENSG00000172037	LAMB2	1.42699	0.093978	1.5 x 10-01	UP
Thyroid	ENSG00000172037	LAMB2	-4.77309	-0.338134	1.8 x 10-06	DOWN
Breast mammary tissue	ENSG00000178977	LINC00324	4.23911	1.68992	2.2 x 10-05	UP
Cells, EBV-transformed lymphocytes	ENSG00000178977	LINC00324	NA	NA	NA	NA
DGN Whole blood	ENSG00000178977	LINC00324	NA	NA	NA	NA
Ovary	ENSG00000178977	LINC00324	1.17173	0.426529	2.4 x 10-01	UP
Skeletal muscle	ENSG00000178977	LINC00324	3.80923	0.437422	1.4 x 10-04	UP
Skin, Not sun exposed	ENSG00000178977	LINC00324	4.77063	0.453171	1.8 x 10-06	UP
Skin, Sun exposed	ENSG00000178977	LINC00324	-0.740541	-0.0854947	4.6 x 10-01	DOWN
Whole blood	ENSG00000178977	LINC00324	4.22727	0.160251	2.4 x 10-05	UP
Adrenal gland	ENSG00000170430	MGMT	-4.61831	-0.111332	3.9 x 10-06	DOWN
Aorta artery	ENSG00000170430	MGMT	-4.76613	-0.0953766	1.9 x 10-06	DOWN
Brain, Amygdala	ENSG00000170430	MGMT	-4.86339	-0.301076	1.2 x 10-06	DOWN
Brain, Anterior cingulate cortex (BA24)	ENSG00000170430	MGMT	-4.38163	-0.12658	1.2 x 10-05	DOWN
Brain, Caudate basal ganglia	ENSG00000170430	MGMT	-5.03178	-0.129858	4.9 x 10-07	DOWN
Brain, Cerebellar hemisphere	ENSG00000170430	MGMT	-4.66673	-0.127349	3.1 x 10-06	DOWN
Brain, Cerebellum	ENSG00000170430	MGMT	-4.36017	-0.139979	1.3 x 10-05	DOWN
Brain, Cortex	ENSG00000170430	MGMT	-4.5225	-0.177325	6.1 x 10-06	DOWN
Brain, Frontal cortex (BA9)	ENSG00000170430	MGMT	-3.58139	-0.158371	3.4 x 10-04	DOWN
Brain, Hippocampus	ENSG00000170430	MGMT	-4.83199	-0.124939	1.4 x 10-06	DOWN
Brain, Hypothalamus	ENSG00000170430	MGMT	-4.30807	-0.19808	1.6 x 10-05	DOWN
Brain, Nucleus accumbens basal ganglia	ENSG00000170430	MGMT	-4.47192	-0.147585	7.8 x 10-06	DOWN
Brain, Putamen basal ganglia	ENSG00000170430	MGMT	-4.22121	-0.142606	2.4 x 10-05	DOWN
Brain, Spinal cord (cervical c-1)	ENSG00000170430	MGMT	-4.35045	-0.202118	1.4 x 10-05	DOWN
Brain, Substantia nigra	ENSG00000170430	MGMT	-3.59034	-0.170698	3.3 x 10-04	DOWN
Breast mammary tissue	ENSG00000170430	MGMT	-4.68914	-0.103322	2.7 x 10-06	DOWN
Cells, EBV-transformed lymphocytes	ENSG00000170430	MGMT	-5.07241	-0.170666	3.9 x 10-07	DOWN
Cells, Transformed fibroblasts	ENSG00000170430	MGMT	-4.8017	-0.0975419	1.6 x 10-06	DOWN
Colon, Sigmoid	ENSG00000170430	MGMT	-4.89303	-0.0944856	9.9 x 10-07	DOWN
Colon, Transverse	ENSG00000170430	MGMT	-4.43198	-0.115038	9.3 x 10-06	DOWN
CommonMind DLPFC	ENSG00000170430	MGMT	-4.80774	-0.576236	1.5 x 10-06	DOWN
Coronary artery	ENSG00000170430	MGMT	-4.85381	-0.152882	1.2 x 10-06	DOWN
DGN Whole blood	ENSG00000170430	MGMT	-4.64937	-0.0805219	3.3 x 10-06	DOWN
Esophagus, Gastroesophageal junction	ENSG00000170430	MGMT	-4.19514	-0.137132	2.7 x 10-05	DOWN
Esophagus, Mucosa	ENSG00000170430	MGMT	-4.61084	-0.0882293	4.0 x 10-06	DOWN
Esophagus, Muscularis	ENSG00000170430	MGMT	-4.88067	-0.0989834	1.1 x 10-06	DOWN
Heart, Atrial appendage	ENSG00000170430	MGMT	-4.49032	-0.106004	7.1 x 10-06	DOWN
Heart, Left ventricle	ENSG00000170430	MGMT	-4.80126	-0.12791	1.6 x 10-06	DOWN
Liver	ENSG00000170430	MGMT	-4.48285	-0.111929	7.4 x 10-06	DOWN
Lung	ENSG00000170430	MGMT	-4.87113	-0.102993	1.1 x 10-06	DOWN
Minor salivary gland	ENSG00000170430	MGMT	-4.604	-0.235707	4.1 x 10-06	DOWN
Ovary	ENSG00000170430	MGMT	-4.95652	-0.134718	7.2 x 10-07	DOWN
Pancreas	ENSG00000170430	MGMT	-4.58579	-0.1152	4.5 x 10-06	DOWN
Pituitary	ENSG00000170430	MGMT	-4.94256	-0.187503	7.7 x 10-07	DOWN
Prostate	ENSG00000170430	MGMT	-4.42158	-0.116688	9.8 x 10-06	DOWN
Skeletal muscle	ENSG00000170430	MGMT	-4.67154	-0.100118	3.0 x 10-06	DOWN
Skin, Not sun exposed	ENSG00000170430	MGMT	-4.8138	-0.0928771	1.5 x 10-06	DOWN
Skin, Sun exposed	ENSG00000170430	MGMT	-4.92176	-0.100664	8.6 x 10-07	DOWN
Small intestine, Terminal ileum	ENSG00000170430	MGMT	-4.45092	-0.132334	8.6 x 10-06	DOWN
Spleen	ENSG00000170430	MGMT	-4.91635	-0.148652	8.8 x 10-07	DOWN
Stomach	ENSG00000170430	MGMT	-4.59034	-0.100587	4.4 x 10-06	DOWN
Subcutaneous adipose	ENSG00000170430	MGMT	-4.99981	-0.0995747	5.7 x 10-07	DOWN
Testis	ENSG00000170430	MGMT	-4.40756	-0.0988562	1.0 x 10-05	DOWN
Thyroid	ENSG00000170430	MGMT	-5.08639	-0.0933497	3.6 x 10-07	DOWN
Tibial artery	ENSG00000170430	MGMT	-4.66835	-0.13285	3.0 x 10-06	DOWN
Tibial nerve	ENSG00000170430	MGMT	-4.41104	-0.126451	1.0 x 10-05	DOWN
Uterus	ENSG00000170430	MGMT	-4.3986	-0.117402	1.1 x 10-05	DOWN
Vagina	ENSG00000170430	MGMT	-4.12339	-0.287468	3.7 x 10-05	DOWN
Visceral omentum adipose	ENSG00000170430	MGMT	-4.63082	-0.0907328	3.6 x 10-06	DOWN
Whole blood	ENSG00000170430	MGMT	-4.79104	-0.110026	1.7 x 10-06	DOWN
Adrenal gland	ENSG00000173531	MST1	-0.698308	-0.0259104	4.8 x 10-01	DOWN
Brain, Amygdala	ENSG00000173531	MST1	4.06321	0.214717	4.8 x 10-05	UP
Brain, Anterior cingulate cortex (BA24)	ENSG00000173531	MST1	4.43837	0.31646	9.1 x 10-06	UP
Brain, Cerebellum	ENSG00000173531	MST1	1.97391	0.0652587	4.8 x 10-02	UP
Brain, Cortex	ENSG00000173531	MST1	4.25145	0.699188	2.1 x 10-05	UP
Brain, Hippocampus	ENSG00000173531	MST1	3.09647	0.140058	2.0 x 10-03	UP
Brain, Hypothalamus	ENSG00000173531	MST1	4.96925	0.940487	6.7 x 10-07	UP
Cells, Transformed fibroblasts	ENSG00000173531	MST1	-1.56345	-0.114708	1.2 x 10-01	DOWN
Colon, Sigmoid	ENSG00000173531	MST1	2.39311	0.976976	1.7 x 10-02	UP
Colon, Transverse	ENSG00000173531	MST1	-1.91405	-0.28236	5.6 x 10-02	DOWN
CommonMind DLPFC	ENSG00000173531	MST1	NA	NA	NA	NA
DGN Whole blood	ENSG00000173531	MST1	4.55084	0.170706	5.3 x 10-06	UP
Esophagus, Mucosa	ENSG00000173531	MST1	0.835453	0.0285962	4.0 x 10-01	UP
Esophagus, Muscularis	ENSG00000173531	MST1	-0.91559	-0.0919817	3.6 x 10-01	DOWN
Heart, Atrial appendage	ENSG00000173531	MST1	-0.122531	-0.00990974	9.0 x 10-01	DOWN
Liver	ENSG00000173531	MST1	2.34112	0.0771329	1.9 x 10-02	UP
Lung	ENSG00000173531	MST1	0.983801	0.0271826	3.3 x 10-01	UP
Minor salivary gland	ENSG00000173531	MST1	1.60353	0.0375069	1.1 x 10-01	UP
Pituitary	ENSG00000173531	MST1	1.57936	0.0745826	1.1 x 10-01	UP
Skeletal muscle	ENSG00000173531	MST1	2.22984	0.15422	2.6 x 10-02	UP
Skin, Not sun exposed	ENSG00000173531	MST1	2.16716	0.0601166	3.0 x 10-02	UP
Skin, Sun exposed	ENSG00000173531	MST1	2.97364	0.170637	2.9 x 10-03	UP
Small intestine, Terminal ileum	ENSG00000173531	MST1	0.0853152	-0.00520016	9.3 x 10-01	UP
Stomach	ENSG00000173531	MST1	-0.0458601	-0.00610802	9.6 x 10-01	DOWN
Subcutaneous adipose	ENSG00000173531	MST1	2.09397	0.0848636	3.6 x 10-02	UP
Testis	ENSG00000173531	MST1	4.46669	0.31425	7.9 x 10-06	UP
Thyroid	ENSG00000173531	MST1	2.23465	0.0581625	2.5 x 10-02	UP
Tibial artery	ENSG00000173531	MST1	1.19279	0.0755697	2.3 x 10-01	UP
Tibial nerve	ENSG00000173531	MST1	2.01843	0.0564619	4.4 x 10-02	UP
Vagina	ENSG00000173531	MST1	2.40775	0.239433	1.6 x 10-02	UP
Visceral omentum adipose	ENSG00000173531	MST1	-0.10513	-0.00917494	9.2 x 10-01	DOWN
Whole blood	ENSG00000173531	MST1	0.444569	0.019059	6.6 x 10-01	UP
Brain, Anterior cingulate cortex (BA24)	ENSG00000164078	MST1R	-4.22257	-0.218751	2.4 x 10-05	DOWN
Brain, Caudate basal ganglia	ENSG00000164078	MST1R	-4.08471	-0.351448	4.4 x 10-05	DOWN
Brain, Cerebellar hemisphere	ENSG00000164078	MST1R	-1.23784	-0.47717	2.2 x 10-01	DOWN
Brain, Cerebellum	ENSG00000164078	MST1R	-4.34323	-0.183195	1.4 x 10-05	DOWN
Brain, Cortex	ENSG00000164078	MST1R	-3.80185	-0.274105	1.4 x 10-04	DOWN
Brain, Frontal cortex (BA9)	ENSG00000164078	MST1R	-1.74947	-0.170789	8.0 x 10-02	DOWN
Brain, Nucleus accumbens basal ganglia	ENSG00000164078	MST1R	-1.92555	-197.09	5.4 x 10-02	DOWN
Cells, Transformed fibroblasts	ENSG00000164078	MST1R	-3.8068	-0.143781	1.4 x 10-04	DOWN
Colon, Sigmoid	ENSG00000164078	MST1R	-4.09533	-0.151709	4.2 x 10-05	DOWN
Colon, Transverse	ENSG00000164078	MST1R	-0.979561	-0.0393105	3.3 x 10-01	DOWN
DGN Whole blood	ENSG00000164078	MST1R	2.01105	1.15714	4.4 x 10-02	UP
Esophagus, Mucosa	ENSG00000164078	MST1R	-4.30191	-0.410698	1.7 x 10-05	DOWN
Esophagus, Muscularis	ENSG00000164078	MST1R	-2.13906	-0.226038	3.2 x 10-02	DOWN
Heart, Atrial appendage	ENSG00000164078	MST1R	-2.65159	-0.290252	8.0 x 10-03	DOWN
Heart, Left ventricle	ENSG00000164078	MST1R	-0.447809	-0.0367322	6.5 x 10-01	DOWN
Liver	ENSG00000164078	MST1R	0.449936	0.061213	6.5 x 10-01	UP
Lung	ENSG00000164078	MST1R	-2.23834	-0.293332	2.5 x 10-02	DOWN
Skeletal muscle	ENSG00000164078	MST1R	-4.3376	-0.823533	1.4 x 10-05	DOWN
Skin, Not sun exposed	ENSG00000164078	MST1R	-3.72883	-0.278185	1.9 x 10-04	DOWN
Skin, Sun exposed	ENSG00000164078	MST1R	-4.12037	-0.409556	3.8 x 10-05	DOWN
Subcutaneous adipose	ENSG00000164078	MST1R	-3.04469	-0.209242	2.3 x 10-03	DOWN
Thyroid	ENSG00000164078	MST1R	-1.24692	-0.102114	2.1 x 10-01	DOWN
Tibial artery	ENSG00000164078	MST1R	-2.04377	-0.340419	4.1 x 10-02	DOWN
Tibial nerve	ENSG00000164078	MST1R	-3.80911	-0.227328	1.4 x 10-04	DOWN
Visceral omentum adipose	ENSG00000164078	MST1R	-4.78011	-0.263948	1.8 x 10-06	DOWN
Adrenal gland	ENSG00000213672	NCKIPSD	-5.65974	-0.179792	1.5 x 10-08	DOWN
Aorta artery	ENSG00000213672	NCKIPSD	-6.40385	-0.163432	1.5 x 10-10	DOWN
Brain, Amygdala	ENSG00000213672	NCKIPSD	-5.22138	-0.284092	1.8 x 10-07	DOWN
Brain, Anterior cingulate cortex (BA24)	ENSG00000213672	NCKIPSD	-4.66817	-0.170852	3.0 x 10-06	DOWN
Brain, Caudate basal ganglia	ENSG00000213672	NCKIPSD	-5.03165	-0.172059	4.9 x 10-07	DOWN
Brain, Cerebellar hemisphere	ENSG00000213672	NCKIPSD	-1.65784	-0.0750439	9.7 x 10-02	DOWN
Brain, Cerebellum	ENSG00000213672	NCKIPSD	-5.08586	-0.137258	3.7 x 10-07	DOWN
Brain, Cortex	ENSG00000213672	NCKIPSD	-4.45632	-0.140055	8.3 x 10-06	DOWN
Brain, Frontal cortex (BA9)	ENSG00000213672	NCKIPSD	-5.14093	-0.204824	2.7 x 10-07	DOWN
Brain, Hippocampus	ENSG00000213672	NCKIPSD	-5.15558	-0.151704	2.5 x 10-07	DOWN
Brain, Hypothalamus	ENSG00000213672	NCKIPSD	-3.66073	-0.121677	2.5 x 10-04	DOWN
Brain, Nucleus accumbens basal ganglia	ENSG00000213672	NCKIPSD	-3.95002	-0.133803	7.8 x 10-05	DOWN
Brain, Putamen basal ganglia	ENSG00000213672	NCKIPSD	-5.28498	-5.71979	1.3 x 10-07	DOWN
Brain, Spinal cord (cervical c-1)	ENSG00000213672	NCKIPSD	-5.77182	-0.199318	7.8 x 10-09	DOWN
Brain, Substantia nigra	ENSG00000213672	NCKIPSD	-3.92259	-0.121271	8.8 x 10-05	DOWN
Breast mammary tissue	ENSG00000213672	NCKIPSD	-4.7158	-0.44391	2.4 x 10-06	DOWN
Cells, Transformed fibroblasts	ENSG00000213672	NCKIPSD	-5.4689	-0.119115	4.5 x 10-08	DOWN
Colon, Sigmoid	ENSG00000213672	NCKIPSD	-5.40511	-0.159864	6.5 x 10-08	DOWN
Colon, Transverse	ENSG00000213672	NCKIPSD	-5.35919	-0.169245	8.4 x 10-08	DOWN
CommonMind DLPFC	ENSG00000213672	NCKIPSD	-5.48784	-0.257319	4.1 x 10-08	DOWN
Coronary artery	ENSG00000213672	NCKIPSD	-2.34207	-0.110724	1.9 x 10-02	DOWN
DGN Whole blood	ENSG00000213672	NCKIPSD	-5.24103	-0.10601	1.6 x 10-07	DOWN
Esophagus, Gastroesophageal junction	ENSG00000213672	NCKIPSD	-5.52731	-0.19624	3.3 x 10-08	DOWN
Esophagus, Mucosa	ENSG00000213672	NCKIPSD	-5.7158	-0.135072	1.1 x 10-08	DOWN
Esophagus, Muscularis	ENSG00000213672	NCKIPSD	-5.67755	-0.131754	1.4 x 10-08	DOWN
Heart, Atrial appendage	ENSG00000213672	NCKIPSD	-3.66894	-0.11341	2.4 x 10-04	DOWN
Heart, Left ventricle	ENSG00000213672	NCKIPSD	-5.40522	-0.158601	6.5 x 10-08	DOWN
Liver	ENSG00000213672	NCKIPSD	-5.21928	-0.157305	1.8 x 10-07	DOWN
Lung	ENSG00000213672	NCKIPSD	-4.44154	-0.241191	8.9 x 10-06	DOWN
Ovary	ENSG00000213672	NCKIPSD	-4.61768	-0.167363	3.9 x 10-06	DOWN
Pancreas	ENSG00000213672	NCKIPSD	-5.90378	-0.161055	3.6 x 10-09	DOWN
Pituitary	ENSG00000213672	NCKIPSD	-4.81425	-0.187267	1.5 x 10-06	DOWN
Prostate	ENSG00000213672	NCKIPSD	-4.78836	-0.205624	1.7 x 10-06	DOWN
Skeletal muscle	ENSG00000213672	NCKIPSD	-5.34943	-0.149864	8.8 x 10-08	DOWN
Skin, Not sun exposed	ENSG00000213672	NCKIPSD	-5.27224	-0.261582	1.3 x 10-07	DOWN
Skin, Sun exposed	ENSG00000213672	NCKIPSD	-5.23422	-0.287866	1.7 x 10-07	DOWN
Spleen	ENSG00000213672	NCKIPSD	-4.9944	-0.164468	5.9 x 10-07	DOWN
Stomach	ENSG00000213672	NCKIPSD	-5.67249	-0.195874	1.4 x 10-08	DOWN
Subcutaneous adipose	ENSG00000213672	NCKIPSD	-4.96614	-0.184404	6.8 x 10-07	DOWN
Testis	ENSG00000213672	NCKIPSD	-5.26224	-0.116279	1.4 x 10-07	DOWN
Thyroid	ENSG00000213672	NCKIPSD	-4.49502	-0.148719	7.0 x 10-06	DOWN
Tibial artery	ENSG00000213672	NCKIPSD	-5.57051	-0.235368	2.5 x 10-08	DOWN
Tibial nerve	ENSG00000213672	NCKIPSD	-3.95444	-0.0779019	7.7 x 10-05	DOWN
Uterus	ENSG00000213672	NCKIPSD	-3.86804	-0.160329	1.1 x 10-04	DOWN
Vagina	ENSG00000213672	NCKIPSD	-3.46202	-0.151361	5.4 x 10-04	DOWN
Visceral omentum adipose	ENSG00000213672	NCKIPSD	-5.39852	-0.163019	6.7 x 10-08	DOWN
Whole blood	ENSG00000213672	NCKIPSD	-5.33768	-0.187884	9.4 x 10-08	DOWN
DGN Whole blood	ENSG00000178057	NDUFAF3	-2.13939	-0.400425	3.2 x 10-02	DOWN
Esophagus, Muscularis	ENSG00000178057	NDUFAF3	0.675507	0.0200751	5.0 x 10-01	UP
Heart, Atrial appendage	ENSG00000178057	NDUFAF3	-2.70178	-0.298132	6.9 x 10-03	DOWN
Lung	ENSG00000178057	NDUFAF3	-4.66733	-0.707401	3.1 x 10-06	DOWN
Skeletal muscle	ENSG00000178057	NDUFAF3	-1.5584	-0.391845	1.2 x 10-01	DOWN
Spleen	ENSG00000178057	NDUFAF3	-1.63745	-0.183514	1.0 x 10-01	DOWN
Tibial nerve	ENSG00000178057	NDUFAF3	-0.640575	-0.0896746	5.2 x 10-01	DOWN
Aorta artery	ENSG00000145029	NICN1	0.604215	0.0199281	5.5 x 10-01	UP
Brain, Caudate basal ganglia	ENSG00000145029	NICN1	1.45846	0.0701902	1.4 x 10-01	UP
Brain, Cerebellum	ENSG00000145029	NICN1	1.17297	0.100949	2.4 x 10-01	UP
Breast mammary tissue	ENSG00000145029	NICN1	-1.03408	-0.132212	3.0 x 10-01	DOWN
Colon, Sigmoid	ENSG00000145029	NICN1	2.23866	0.0830254	2.5 x 10-02	UP
Colon, Transverse	ENSG00000145029	NICN1	-0.882035	-0.0435577	3.8 x 10-01	DOWN
CommonMind DLPFC	ENSG00000145029	NICN1	5.08656	1.13563	3.6 x 10-07	UP
Coronary artery	ENSG00000145029	NICN1	-0.853406	-0.0244734	3.9 x 10-01	DOWN
DGN Whole blood	ENSG00000145029	NICN1	2.51573	0.269155	1.2 x 10-02	UP
Esophagus, Gastroesophageal junction	ENSG00000145029	NICN1	-0.412289	-0.206252	6.8 x 10-01	DOWN
Esophagus, Mucosa	ENSG00000145029	NICN1	-0.229578	-0.0345385	8.2 x 10-01	DOWN
Esophagus, Muscularis	ENSG00000145029	NICN1	-0.484042	-0.0276147	6.3 x 10-01	DOWN
Heart, Atrial appendage	ENSG00000145029	NICN1	NA	NA	NA	NA
Heart, Left ventricle	ENSG00000145029	NICN1	-0.0869304	-0.00692362	9.3 x 10-01	DOWN
Lung	ENSG00000145029	NICN1	-0.856651	-0.0295571	3.9 x 10-01	DOWN
Pituitary	ENSG00000145029	NICN1	-0.740216	-0.0580714	4.6 x 10-01	DOWN
Prostate	ENSG00000145029	NICN1	-1.15049	-0.0312933	2.5 x 10-01	DOWN
Skeletal muscle	ENSG00000145029	NICN1	-0.309686	-0.111501	7.6 x 10-01	DOWN
Skin, Not sun exposed	ENSG00000145029	NICN1	-0.777596	-0.062592	4.4 x 10-01	DOWN
Skin, Sun exposed	ENSG00000145029	NICN1	-0.883955	-0.0749968	3.8 x 10-01	DOWN
Small intestine, Terminal ileum	ENSG00000145029	NICN1	0.367964	0.217873	7.1 x 10-01	UP
Subcutaneous adipose	ENSG00000145029	NICN1	0.199304	0.00644814	8.4 x 10-01	UP
Testis	ENSG00000145029	NICN1	-2.14143	-0.0977298	3.2 x 10-02	DOWN
Thyroid	ENSG00000145029	NICN1	-0.750033	-0.0151871	4.5 x 10-01	DOWN
Tibial artery	ENSG00000145029	NICN1	-0.474593	-0.038652	6.4 x 10-01	DOWN
Tibial nerve	ENSG00000145029	NICN1	-1.08183	-0.0336277	2.8 x 10-01	DOWN
Visceral omentum adipose	ENSG00000145029	NICN1	0.310381	0.0870044	7.6 x 10-01	UP
Aorta artery	ENSG00000178467	P4HTM	-1.93081	-0.300645	5.4 x 10-02	DOWN
Brain, Cerebellum	ENSG00000178467	P4HTM	-1.18488	-0.072759	2.4 x 10-01	DOWN
Brain, Cortex	ENSG00000178467	P4HTM	-1.16185	-0.0599525	2.5 x 10-01	DOWN
Brain, Hippocampus	ENSG00000178467	P4HTM	-0.767678	-0.0419471	4.4 x 10-01	DOWN
Brain, Putamen basal ganglia	ENSG00000178467	P4HTM	-0.924629	-0.0885656	3.6 x 10-01	DOWN
Breast mammary tissue	ENSG00000178467	P4HTM	-5.72022	-0.901246	1.1 x 10-08	DOWN
Cells, Transformed fibroblasts	ENSG00000178467	P4HTM	-3.76315	-0.118693	1.7 x 10-04	DOWN
Colon, Transverse	ENSG00000178467	P4HTM	-0.295719	-0.0310939	7.7 x 10-01	DOWN
CommonMind DLPFC	ENSG00000178467	P4HTM	NA	NA	NA	NA
DGN Whole blood	ENSG00000178467	P4HTM	-3.03903	-0.135528	2.4 x 10-03	DOWN
Esophagus, Mucosa	ENSG00000178467	P4HTM	-3.06755	-0.157398	2.2 x 10-03	DOWN
Esophagus, Muscularis	ENSG00000178467	P4HTM	-3.69055	-0.730151	2.2 x 10-04	DOWN
Lung	ENSG00000178467	P4HTM	-2.46828	-0.128184	1.4 x 10-02	DOWN
Ovary	ENSG00000178467	P4HTM	-2.24065	-0.0801494	2.5 x 10-02	DOWN
Pancreas	ENSG00000178467	P4HTM	-1.98999	-0.142256	4.7 x 10-02	DOWN
Pituitary	ENSG00000178467	P4HTM	-3.44767	-0.887549	5.7 x 10-04	DOWN
Stomach	ENSG00000178467	P4HTM	-0.0962662	-1.15658	9.2 x 10-01	DOWN
Subcutaneous adipose	ENSG00000178467	P4HTM	-5.21337	-0.601795	1.9 x 10-07	DOWN
Thyroid	ENSG00000178467	P4HTM	-4.70731	-0.159508	2.5 x 10-06	DOWN
Tibial artery	ENSG00000178467	P4HTM	-4.42318	-0.390464	9.7 x 10-06	DOWN
Tibial nerve	ENSG00000178467	P4HTM	-3.37392	-0.187649	7.4 x 10-04	DOWN
Visceral omentum adipose	ENSG00000178467	P4HTM	-1.1081	-0.310907	2.7 x 10-01	DOWN
Whole blood	ENSG00000178467	P4HTM	0.620036	0.035496	5.4 x 10-01	UP
Aorta artery	ENSG00000114268	PFKFB4	1.36919	0.114678	1.7 x 10-01	UP
Brain, Cerebellar hemisphere	ENSG00000114268	PFKFB4	2.70198	0.180664	6.9 x 10-03	UP
Brain, Cortex	ENSG00000114268	PFKFB4	-0.496495	-0.0814135	6.2 x 10-01	DOWN
Cells, Transformed fibroblasts	ENSG00000114268	PFKFB4	1.87415	0.669122	6.1 x 10-02	UP
CommonMind DLPFC	ENSG00000114268	PFKFB4	-0.378294	-0.168534	7.1 x 10-01	DOWN
Coronary artery	ENSG00000114268	PFKFB4	-1.54342	-0.122623	1.2 x 10-01	DOWN
DGN Whole blood	ENSG00000114268	PFKFB4	2.3898	0.162515	1.7 x 10-02	UP
Esophagus, Mucosa	ENSG00000114268	PFKFB4	0.0870718	0.0232351	9.3 x 10-01	UP
Lung	ENSG00000114268	PFKFB4	2.25115	0.458751	2.4 x 10-02	UP
Skin, Not sun exposed	ENSG00000114268	PFKFB4	-5.77397	-0.713723	7.7 x 10-09	DOWN
Skin, Sun exposed	ENSG00000114268	PFKFB4	2.11859	0.212386	3.4 x 10-02	UP
Testis	ENSG00000114268	PFKFB4	NA	NA	NA	NA
Aorta artery	ENSG00000184500	PROS1	-1.46179	-0.195155	1.4 x 10-01	DOWN
Brain, Cortex	ENSG00000184500	PROS1	4.19548	1.44117	2.7 x 10-05	UP
Cells, Transformed fibroblasts	ENSG00000184500	PROS1	2.56863	2.80747	1.0 x 10-02	UP
CommonMind DLPFC	ENSG00000184500	PROS1	NA	NA	NA	NA
DGN Whole blood	ENSG00000184500	PROS1	-2.20094	-214.291	2.8 x 10-02	DOWN
Esophagus, Mucosa	ENSG00000184500	PROS1	-2.20094	-0.845343	2.8 x 10-02	DOWN
Esophagus, Muscularis	ENSG00000184500	PROS1	-2.18528	-1.21305	2.9 x 10-02	DOWN
Heart, Atrial appendage	ENSG00000184500	PROS1	NA	NA	NA	NA
Heart, Left ventricle	ENSG00000184500	PROS1	4.64757	1.15513	3.4 x 10-06	UP
Skin, Sun exposed	ENSG00000184500	PROS1	-0.848988	-0.466483	4.0 x 10-01	DOWN
Subcutaneous adipose	ENSG00000184500	PROS1	NA	NA	NA	NA
Tibial nerve	ENSG00000184500	PROS1	NA	NA	NA	NA
Whole blood	ENSG00000184500	PROS1	1.11628	0.0424184	2.6 x 10-01	UP
CommonMind DLPFC	ENSG00000003756	RBM5	-0.914149	-0.913228	3.6 x 10-01	DOWN
DGN Whole blood	ENSG00000003756	RBM5	1.20702	0.167848	2.3 x 10-01	UP
Esophagus, Mucosa	ENSG00000003756	RBM5	4.72259	0.784845	2.3 x 10-06	UP
Pituitary	ENSG00000003756	RBM5	1.7684	0.137336	7.7 x 10-02	UP
Tibial nerve	ENSG00000003756	RBM5	4.20171	0.385958	2.6 x 10-05	UP
Adrenal gland	ENSG00000004534	RBM6	4.09999	0.115284	4.1 x 10-05	UP
Aorta artery	ENSG00000004534	RBM6	4.1527	0.0858509	3.3 x 10-05	UP
Brain, Amygdala	ENSG00000004534	RBM6	-1.89599	-0.396253	5.8 x 10-02	DOWN
Brain, Anterior cingulate cortex (BA24)	ENSG00000004534	RBM6	3.36166	0.164286	7.7 x 10-04	UP
Brain, Caudate basal ganglia	ENSG00000004534	RBM6	0.197874	0.00898612	8.4 x 10-01	UP
Brain, Cerebellar hemisphere	ENSG00000004534	RBM6	3.68278	0.11817	2.3 x 10-04	UP
Brain, Cerebellum	ENSG00000004534	RBM6	4.17183	0.0715738	3.0 x 10-05	UP
Brain, Cortex	ENSG00000004534	RBM6	4.16558	0.103174	3.1 x 10-05	UP
Brain, Frontal cortex (BA9)	ENSG00000004534	RBM6	4.19141	0.217961	2.8 x 10-05	UP
Brain, Hippocampus	ENSG00000004534	RBM6	4.17787	0.136747	2.9 x 10-05	UP
Brain, Hypothalamus	ENSG00000004534	RBM6	4.14522	0.192388	3.4 x 10-05	UP
Brain, Nucleus accumbens basal ganglia	ENSG00000004534	RBM6	4.14581	0.112832	3.4 x 10-05	UP
Brain, Putamen basal ganglia	ENSG00000004534	RBM6	2.65323	0.0433544	8.0 x 10-03	UP
Brain, Spinal cord (cervical c-1)	ENSG00000004534	RBM6	2.88857	0.0735289	3.9 x 10-03	UP
Brain, Substantia nigra	ENSG00000004534	RBM6	2.29263	0.0643198	2.2 x 10-02	UP
Breast mammary tissue	ENSG00000004534	RBM6	4.24893	0.0888067	2.1 x 10-05	UP
Cells, EBV-transformed lymphocytes	ENSG00000004534	RBM6	5.51056	0.243358	3.6 x 10-08	UP
Cells, Transformed fibroblasts	ENSG00000004534	RBM6	4.15752	0.0841288	3.2 x 10-05	UP
Colon, Sigmoid	ENSG00000004534	RBM6	4.22878	0.0844074	2.3 x 10-05	UP
Colon, Transverse	ENSG00000004534	RBM6	4.0825	0.0682544	4.5 x 10-05	UP
CommonMind DLPFC	ENSG00000004534	RBM6	4.12145	0.341113	3.8 x 10-05	UP
Coronary artery	ENSG00000004534	RBM6	4.14891	0.0989212	3.3 x 10-05	UP
DGN Whole blood	ENSG00000004534	RBM6	4.14045	0.0702547	3.5 x 10-05	UP
Esophagus, Gastroesophageal junction	ENSG00000004534	RBM6	3.73006	0.0846496	1.9 x 10-04	UP
Esophagus, Mucosa	ENSG00000004534	RBM6	4.2444	0.0742077	2.2 x 10-05	UP
Esophagus, Muscularis	ENSG00000004534	RBM6	4.13534	0.06851	3.5 x 10-05	UP
Heart, Atrial appendage	ENSG00000004534	RBM6	4.09141	0.0770781	4.3 x 10-05	UP
Heart, Left ventricle	ENSG00000004534	RBM6	3.86841	0.0712496	1.1 x 10-04	UP
Liver	ENSG00000004534	RBM6	4.17082	0.0967918	3.0 x 10-05	UP
Lung	ENSG00000004534	RBM6	4.15615	0.0733212	3.2 x 10-05	UP
Minor salivary gland	ENSG00000004534	RBM6	4.32561	0.114215	1.5 x 10-05	UP
Pancreas	ENSG00000004534	RBM6	4.15228	0.0724794	3.3 x 10-05	UP
Pituitary	ENSG00000004534	RBM6	4.04918	0.0895405	5.1 x 10-05	UP
Prostate	ENSG00000004534	RBM6	4.05576	0.10479	5.0 x 10-05	UP
Skeletal muscle	ENSG00000004534	RBM6	4.12036	0.106357	3.8 x 10-05	UP
Skin, Not sun exposed	ENSG00000004534	RBM6	3.87099	0.0773336	1.1 x 10-04	UP
Skin, Sun exposed	ENSG00000004534	RBM6	4.15859	0.0739773	3.2 x 10-05	UP
Small intestine, Terminal ileum	ENSG00000004534	RBM6	3.41408	0.0772618	6.4 x 10-04	UP
Spleen	ENSG00000004534	RBM6	4.00534	0.0765545	6.2 x 10-05	UP
Stomach	ENSG00000004534	RBM6	3.94723	0.0773702	7.9 x 10-05	UP
Subcutaneous adipose	ENSG00000004534	RBM6	4.10971	0.108465	4.0 x 10-05	UP
Testis	ENSG00000004534	RBM6	5.01919	0.153972	5.2 x 10-07	UP
Thyroid	ENSG00000004534	RBM6	4.16767	0.0766636	3.1 x 10-05	UP
Tibial artery	ENSG00000004534	RBM6	4.0896	0.0776523	4.3 x 10-05	UP
Tibial nerve	ENSG00000004534	RBM6	3.9456	0.0780068	8.0 x 10-05	UP
Uterus	ENSG00000004534	RBM6	4.16275	0.745688	3.1 x 10-05	UP
Vagina	ENSG00000004534	RBM6	5.14299	0.181187	2.7 x 10-07	UP
Visceral omentum adipose	ENSG00000004534	RBM6	4.16211	0.0741849	3.2 x 10-05	UP
Whole blood	ENSG00000004534	RBM6	3.7383	0.0530756	1.9 x 10-04	UP
Aorta artery	ENSG00000164068	RNF123	-2.77142	-0.111511	5.6 x 10-03	DOWN
Brain, Amygdala	ENSG00000164068	RNF123	-3.99193	-0.177846	6.6 x 10-05	DOWN
Brain, Anterior cingulate cortex (BA24)	ENSG00000164068	RNF123	-4.2483	-0.420959	2.2 x 10-05	DOWN
Brain, Caudate basal ganglia	ENSG00000164068	RNF123	-4.09897	-0.605809	4.1 x 10-05	DOWN
Brain, Cerebellar hemisphere	ENSG00000164068	RNF123	-4.05959	-0.120323	4.9 x 10-05	DOWN
Brain, Cerebellum	ENSG00000164068	RNF123	-3.62604	-0.103514	2.9 x 10-04	DOWN
Brain, Cortex	ENSG00000164068	RNF123	-4.23515	-0.138522	2.3 x 10-05	DOWN
Brain, Frontal cortex (BA9)	ENSG00000164068	RNF123	-0.19615	-0.0342173	8.4 x 10-01	DOWN
Brain, Hypothalamus	ENSG00000164068	RNF123	-3.59234	-0.134035	3.3 x 10-04	DOWN
Brain, Nucleus accumbens basal ganglia	ENSG00000164068	RNF123	-3.28066	-0.162797	1.0 x 10-03	DOWN
Brain, Putamen basal ganglia	ENSG00000164068	RNF123	-4.86101	-0.264145	1.2 x 10-06	DOWN
Breast mammary tissue	ENSG00000164068	RNF123	-2.7698	-0.145872	5.6 x 10-03	DOWN
Cells, Transformed fibroblasts	ENSG00000164068	RNF123	-1.62018	-0.0877799	1.1 x 10-01	DOWN
Colon, Sigmoid	ENSG00000164068	RNF123	-3.15775	-0.0858881	1.6 x 10-03	DOWN
Colon, Transverse	ENSG00000164068	RNF123	-2.53955	-0.0798742	1.1 x 10-02	DOWN
CommonMind DLPFC	ENSG00000164068	RNF123	-3.58933	-1.28814	3.3 x 10-04	DOWN
Coronary artery	ENSG00000164068	RNF123	-3.83917	-0.267409	1.2 x 10-04	DOWN
DGN Whole blood	ENSG00000164068	RNF123	NA	NA	NA	NA
Esophagus, Gastroesophageal junction	ENSG00000164068	RNF123	-3.44673	-0.158372	5.7 x 10-04	DOWN
Esophagus, Mucosa	ENSG00000164068	RNF123	-3.00642	-0.249004	2.6 x 10-03	DOWN
Esophagus, Muscularis	ENSG00000164068	RNF123	-3.66905	-0.149241	2.4 x 10-04	DOWN
Heart, Atrial appendage	ENSG00000164068	RNF123	-1.753	-0.0644482	8.0 x 10-02	DOWN
Lung	ENSG00000164068	RNF123	-3.05618	-0.105136	2.2 x 10-03	DOWN
Pituitary	ENSG00000164068	RNF123	-1.65273	-0.0712053	9.8 x 10-02	DOWN
Skeletal muscle	ENSG00000164068	RNF123	-2.78671	-0.175747	5.3 x 10-03	DOWN
Skin, Not sun exposed	ENSG00000164068	RNF123	-2.17209	-0.0796524	3.0 x 10-02	DOWN
Skin, Sun exposed	ENSG00000164068	RNF123	-3.99826	-0.299625	6.4 x 10-05	DOWN
Spleen	ENSG00000164068	RNF123	-3.40227	-0.394387	6.7 x 10-04	DOWN
Subcutaneous adipose	ENSG00000164068	RNF123	-3.71028	-0.0924311	2.1 x 10-04	DOWN
Thyroid	ENSG00000164068	RNF123	-3.7425	-1.74001	1.8 x 10-04	DOWN
Tibial artery	ENSG00000164068	RNF123	-4.10175	-0.104326	4.1 x 10-05	DOWN
Tibial nerve	ENSG00000164068	RNF123	-4.11891	-0.124683	3.8 x 10-05	DOWN
Uterus	ENSG00000164068	RNF123	-2.10813	-0.652379	3.5 x 10-02	DOWN
Vagina	ENSG00000164068	RNF123	0.127816	0.0122476	9.0 x 10-01	UP
Visceral omentum adipose	ENSG00000164068	RNF123	-3.42954	-0.130098	6.0 x 10-04	DOWN
Aorta artery	ENSG00000225399	RP11-3B7.1	-2.78155	-0.246738	5.4 x 10-03	DOWN
Colon, Sigmoid	ENSG00000225399	RP11-3B7.1	-6.55005	-1.10043	5.8 x 10-11	DOWN
Coronary artery	ENSG00000225399	RP11-3B7.1	0.506651	0.054256	6.1 x 10-01	UP
Esophagus, Gastroesophageal junction	ENSG00000225399	RP11-3B7.1	1.39623	0.19274	1.6 x 10-01	UP
Esophagus, Muscularis	ENSG00000225399	RP11-3B7.1	NA	NA	NA	NA
Heart, Atrial appendage	ENSG00000225399	RP11-3B7.1	-4.68665	-7.05294	2.8 x 10-06	DOWN
Heart, Left ventricle	ENSG00000225399	RP11-3B7.1	0.588637	0.127107	5.6 x 10-01	UP
Lung	ENSG00000225399	RP11-3B7.1	-5.00997	-0.507449	5.4 x 10-07	DOWN
Prostate	ENSG00000225399	RP11-3B7.1	-5.3713	-1.46151	7.8 x 10-08	DOWN
Skeletal muscle	ENSG00000225399	RP11-3B7.1	-7.90895	-0.687384	2.6 x 10-15	DOWN
Spleen	ENSG00000225399	RP11-3B7.1	NA	NA	NA	NA
Stomach	ENSG00000225399	RP11-3B7.1	-2.98498	-125.729	2.8 x 10-03	DOWN
Testis	ENSG00000225399	RP11-3B7.1	1.28839	0.670271	2.0 x 10-01	UP
Tibial artery	ENSG00000225399	RP11-3B7.1	0.425615	0.0207571	6.7 x 10-01	UP
Tibial nerve	ENSG00000225399	RP11-3B7.1	0.0581758	0.00592055	9.5 x 10-01	UP
Visceral omentum adipose	ENSG00000225399	RP11-3B7.1	-2.56447	-0.685048	1.0 x 10-02	DOWN
Adrenal gland	ENSG00000272156	RP11-477N3.1	4.45358	27.6534	8.4 x 10-06	UP
Aorta artery	ENSG00000272156	RP11-477N3.1	NA	NA	NA	NA
Brain, Caudate basal ganglia	ENSG00000272156	RP11-477N3.1	1.29651	0.617936	1.9 x 10-01	UP
Brain, Cerebellar hemisphere	ENSG00000272156	RP11-477N3.1	4.62614	0.4966	3.7 x 10-06	UP
Brain, Cerebellum	ENSG00000272156	RP11-477N3.1	4.10064	3.1091	4.1 x 10-05	UP
Brain, Hypothalamus	ENSG00000272156	RP11-477N3.1	1.08298	0.106443	2.8 x 10-01	UP
Breast mammary tissue	ENSG00000272156	RP11-477N3.1	0.795163	0.413935	4.3 x 10-01	UP
Cells, Transformed fibroblasts	ENSG00000272156	RP11-477N3.1	0.225342	0.0196262	8.2 x 10-01	UP
Colon, Sigmoid	ENSG00000272156	RP11-477N3.1	NA	NA	NA	NA
Colon, Transverse	ENSG00000272156	RP11-477N3.1	4.48844	0.396413	7.2 x 10-06	UP
Coronary artery	ENSG00000272156	RP11-477N3.1	NA	NA	NA	NA
Esophagus, Gastroesophageal junction	ENSG00000272156	RP11-477N3.1	-0.240346	-0.0392932	8.1 x 10-01	DOWN
Esophagus, Mucosa	ENSG00000272156	RP11-477N3.1	3.37175	0.510879	7.5 x 10-04	UP
Esophagus, Muscularis	ENSG00000272156	RP11-477N3.1	0.603232	0.357011	5.5 x 10-01	UP
Heart, Atrial appendage	ENSG00000272156	RP11-477N3.1	2.22446	0.236951	2.6 x 10-02	UP
Heart, Left ventricle	ENSG00000272156	RP11-477N3.1	1.93816	0.840717	5.3 x 10-02	UP
Liver	ENSG00000272156	RP11-477N3.1	NA	NA	NA	NA
Lung	ENSG00000272156	RP11-477N3.1	NA	NA	NA	NA
Ovary	ENSG00000272156	RP11-477N3.1	NA	NA	NA	NA
Pancreas	ENSG00000272156	RP11-477N3.1	0.696182	0.146631	4.9 x 10-01	UP
Pituitary	ENSG00000272156	RP11-477N3.1	0.523107	0.0650784	6.0 x 10-01	UP
Skeletal muscle	ENSG00000272156	RP11-477N3.1	0.0784124	0.0153954	9.4 x 10-01	UP
Skin, Not sun exposed	ENSG00000272156	RP11-477N3.1	0.0784124	0.0169227	9.4 x 10-01	UP
Skin, Sun exposed	ENSG00000272156	RP11-477N3.1	0.0784124	0.0883411	9.4 x 10-01	UP
Small intestine, Terminal ileum	ENSG00000272156	RP11-477N3.1	NA	NA	NA	NA
Subcutaneous adipose	ENSG00000272156	RP11-477N3.1	2.65058	0.554272	8.0 x 10-03	UP
Thyroid	ENSG00000272156	RP11-477N3.1	NA	NA	NA	NA
Tibial artery	ENSG00000272156	RP11-477N3.1	0.793694	0.186219	4.3 x 10-01	UP
Tibial nerve	ENSG00000272156	RP11-477N3.1	4.45358	0.934713	8.4 x 10-06	UP
Visceral omentum adipose	ENSG00000272156	RP11-477N3.1	2.27542	0.306855	2.3 x 10-02	UP
Skin, Not sun exposed	ENSG00000271973	RP11-572O6.1	-4.14779	-0.374265	3.4 x 10-05	DOWN
Testis	ENSG00000271973	RP11-572O6.1	-1.45084	-0.0980637	1.5 x 10-01	DOWN
Tibial nerve	ENSG00000271973	RP11-572O6.1	-4.63655	-0.428093	3.5 x 10-06	DOWN
Aorta artery	ENSG00000273356	RP11-804H8.6	2.44014	0.185386	1.5 x 10-02	UP
Brain, Hypothalamus	ENSG00000273356	RP11-804H8.6	0.876031	0.0249989	3.8 x 10-01	UP
Brain, Nucleus accumbens basal ganglia	ENSG00000273356	RP11-804H8.6	-4.20611	-0.854514	2.6 x 10-05	DOWN
Brain, Spinal cord (cervical c-1)	ENSG00000273356	RP11-804H8.6	2.63951	0.131504	8.3 x 10-03	UP
Esophagus, Gastroesophageal junction	ENSG00000273356	RP11-804H8.6	1.52713	0.177867	1.3 x 10-01	UP
Esophagus, Mucosa	ENSG00000273356	RP11-804H8.6	0.231213	0.0245691	8.2 x 10-01	UP
Esophagus, Muscularis	ENSG00000273356	RP11-804H8.6	1.08867	0.136834	2.8 x 10-01	UP
Lung	ENSG00000273356	RP11-804H8.6	1.42469	0.491221	1.5 x 10-01	UP
Skeletal muscle	ENSG00000273356	RP11-804H8.6	0.533757	0.0413332	5.9 x 10-01	UP
Skin, Not sun exposed	ENSG00000273356	RP11-804H8.6	4.73828	0.962699	2.2 x 10-06	UP
Skin, Sun exposed	ENSG00000273356	RP11-804H8.6	NA	NA	NA	NA
Small intestine, Terminal ileum	ENSG00000273356	RP11-804H8.6	-0.310212	-0.0505793	7.6 x 10-01	DOWN
Spleen	ENSG00000273356	RP11-804H8.6	0.691076	0.0773998	4.9 x 10-01	UP
Thyroid	ENSG00000273356	RP11-804H8.6	-1.38916	-0.199903	1.6 x 10-01	DOWN
Tibial nerve	ENSG00000273356	RP11-804H8.6	NA	NA	NA	NA
Whole blood	ENSG00000273356	RP11-804H8.6	1.52266	0.133097	1.3 x 10-01	UP
Brain, Hippocampus	ENSG00000269928	RP11-849F2.8	2.327	0.0751283	2.0 x 10-02	UP
Brain, Nucleus accumbens basal ganglia	ENSG00000269928	RP11-849F2.8	-1.5307	-0.0756025	1.3 x 10-01	DOWN
Colon, Transverse	ENSG00000269928	RP11-849F2.8	4.90443	0.398213	9.4 x 10-07	UP
Coronary artery	ENSG00000269928	RP11-849F2.8	2.27971	0.191978	2.3 x 10-02	UP
Esophagus, Gastroesophageal junction	ENSG00000269928	RP11-849F2.8	1.13647	0.151069	2.6 x 10-01	UP
Esophagus, Mucosa	ENSG00000269928	RP11-849F2.8	3.81839	0.294236	1.3 x 10-04	UP
Esophagus, Muscularis	ENSG00000269928	RP11-849F2.8	4.35159	0.415612	1.4 x 10-05	UP
Heart, Left ventricle	ENSG00000269928	RP11-849F2.8	2.49947	0.128685	1.2 x 10-02	UP
Lung	ENSG00000269928	RP11-849F2.8	3.09521	0.191792	2.0 x 10-03	UP
Minor salivary gland	ENSG00000269928	RP11-849F2.8	3.42423	0.852701	6.2 x 10-04	UP
Pancreas	ENSG00000269928	RP11-849F2.8	3.25808	0.190885	1.1 x 10-03	UP
Pituitary	ENSG00000269928	RP11-849F2.8	2.86778	0.487553	4.1 x 10-03	UP
Prostate	ENSG00000269928	RP11-849F2.8	0.644271	0.256725	5.2 x 10-01	UP
Skeletal muscle	ENSG00000269928	RP11-849F2.8	3.79575	0.753208	1.5 x 10-04	UP
Skin, Not sun exposed	ENSG00000269928	RP11-849F2.8	2.47343	0.395277	1.3 x 10-02	UP
Skin, Sun exposed	ENSG00000269928	RP11-849F2.8	3.55171	0.266292	3.8 x 10-04	UP
Spleen	ENSG00000269928	RP11-849F2.8	4.31898	0.132801	1.6 x 10-05	UP
Stomach	ENSG00000269928	RP11-849F2.8	3.49001	4.01893	4.8 x 10-04	UP
Subcutaneous adipose	ENSG00000269928	RP11-849F2.8	3.8874	0.208708	1.0 x 10-04	UP
Thyroid	ENSG00000269928	RP11-849F2.8	2.34979	0.356156	1.9 x 10-02	UP
Tibial artery	ENSG00000269928	RP11-849F2.8	4.38238	0.265494	1.2 x 10-05	UP
Tibial nerve	ENSG00000269928	RP11-849F2.8	3.20531	0.401473	1.3 x 10-03	UP
Visceral omentum adipose	ENSG00000269928	RP11-849F2.8	4.69435	0.446289	2.7 x 10-06	UP
Whole blood	ENSG00000269928	RP11-849F2.8	3.64755	0.112457	2.6 x 10-04	UP
Brain, Hippocampus	ENSG00000269962	RP13-238F13.5	NA	NA	NA	NA
Brain, Spinal cord (cervical c-1)	ENSG00000269962	RP13-238F13.5	4.6976	0.788834	2.6 x 10-06	UP
Esophagus, Mucosa	ENSG00000269962	RP13-238F13.5	NA	NA	NA	NA
Adrenal gland	ENSG00000197728	RPS26	4.28875	0.0650796	1.8 x 10-05	UP
Aorta artery	ENSG00000197728	RPS26	4.18403	0.0664072	2.9 x 10-05	UP
Brain, Amygdala	ENSG00000197728	RPS26	4.22174	0.0596899	2.4 x 10-05	UP
Brain, Anterior cingulate cortex (BA24)	ENSG00000197728	RPS26	4.33588	0.0539948	1.5 x 10-05	UP
Brain, Caudate basal ganglia	ENSG00000197728	RPS26	4.25233	0.0542317	2.1 x 10-05	UP
Brain, Cerebellar hemisphere	ENSG00000197728	RPS26	4.29442	0.0604767	1.8 x 10-05	UP
Brain, Cerebellum	ENSG00000197728	RPS26	4.32062	0.0540736	1.6 x 10-05	UP
Brain, Cortex	ENSG00000197728	RPS26	4.25734	0.0620834	2.1 x 10-05	UP
Brain, Frontal cortex (BA9)	ENSG00000197728	RPS26	4.31941	0.0526054	1.6 x 10-05	UP
Brain, Hippocampus	ENSG00000197728	RPS26	4.35082	0.0608182	1.4 x 10-05	UP
Brain, Hypothalamus	ENSG00000197728	RPS26	4.22355	0.0543325	2.4 x 10-05	UP
Brain, Nucleus accumbens basal ganglia	ENSG00000197728	RPS26	4.2927	0.0517217	1.8 x 10-05	UP
Brain, Putamen basal ganglia	ENSG00000197728	RPS26	4.07718	0.0557733	4.6 x 10-05	UP
Brain, Spinal cord (cervical c-1)	ENSG00000197728	RPS26	4.13732	0.0551182	3.5 x 10-05	UP
Brain, Substantia nigra	ENSG00000197728	RPS26	4.38511	0.07879	1.2 x 10-05	UP
Breast mammary tissue	ENSG00000197728	RPS26	4.35734	0.0549923	1.3 x 10-05	UP
Cells, EBV-transformed lymphocytes	ENSG00000197728	RPS26	4.3188	0.0673048	1.6 x 10-05	UP
Cells, Transformed fibroblasts	ENSG00000197728	RPS26	4.22603	0.0563542	2.4 x 10-05	UP
Colon, Sigmoid	ENSG00000197728	RPS26	4.29134	0.0550235	1.8 x 10-05	UP
Colon, Transverse	ENSG00000197728	RPS26	4.32854	0.0562535	1.5 x 10-05	UP
CommonMind DLPFC	ENSG00000197728	RPS26	4.19193	0.123431	2.8 x 10-05	UP
Coronary artery	ENSG00000197728	RPS26	4.27076	0.0564717	1.9 x 10-05	UP
DGN Whole blood	ENSG00000197728	RPS26	4.07556	0.191372	4.6 x 10-05	UP
Esophagus, Gastroesophageal junction	ENSG00000197728	RPS26	4.37022	0.0564789	1.2 x 10-05	UP
Esophagus, Mucosa	ENSG00000197728	RPS26	4.09665	0.0512371	4.2 x 10-05	UP
Esophagus, Muscularis	ENSG00000197728	RPS26	4.21589	0.0538763	2.5 x 10-05	UP
Heart, Atrial appendage	ENSG00000197728	RPS26	4.21595	0.0538908	2.5 x 10-05	UP
Heart, Left ventricle	ENSG00000197728	RPS26	4.39476	0.0624588	1.1 x 10-05	UP
Liver	ENSG00000197728	RPS26	4.35602	0.0695119	1.3 x 10-05	UP
Lung	ENSG00000197728	RPS26	4.40105	0.0588959	1.1 x 10-05	UP
Minor salivary gland	ENSG00000197728	RPS26	4.37114	0.090176	1.2 x 10-05	UP
Ovary	ENSG00000197728	RPS26	4.20684	0.0549099	2.6 x 10-05	UP
Pancreas	ENSG00000197728	RPS26	4.37495	0.0595349	1.2 x 10-05	UP
Pituitary	ENSG00000197728	RPS26	4.39141	0.0584512	1.1 x 10-05	UP
Prostate	ENSG00000197728	RPS26	4.28458	0.0591387	1.8 x 10-05	UP
Skeletal muscle	ENSG00000197728	RPS26	4.41609	0.0594216	1.0 x 10-05	UP
Skin, Not sun exposed	ENSG00000197728	RPS26	4.31288	0.0502453	1.6 x 10-05	UP
Skin, Sun exposed	ENSG00000197728	RPS26	4.401	0.0546665	1.1 x 10-05	UP
Small intestine, Terminal ileum	ENSG00000197728	RPS26	4.15654	0.0606014	3.2 x 10-05	UP
Spleen	ENSG00000197728	RPS26	4.03495	0.0565788	5.5 x 10-05	UP
Stomach	ENSG00000197728	RPS26	4.25864	0.0541064	2.1 x 10-05	UP
Subcutaneous adipose	ENSG00000197728	RPS26	4.25967	0.0579488	2.0 x 10-05	UP
Testis	ENSG00000197728	RPS26	4.18623	0.0543487	2.8 x 10-05	UP
Thyroid	ENSG00000197728	RPS26	4.22209	0.05236	2.4 x 10-05	UP
Tibial artery	ENSG00000197728	RPS26	4.20173	0.0544104	2.6 x 10-05	UP
Tibial nerve	ENSG00000197728	RPS26	4.44096	0.0526849	9.0 x 10-06	UP
Uterus	ENSG00000197728	RPS26	4.62831	0.0599694	3.7 x 10-06	UP
Vagina	ENSG00000197728	RPS26	4.30241	0.0656304	1.7 x 10-05	UP
Visceral omentum adipose	ENSG00000197728	RPS26	4.24448	0.0529824	2.2 x 10-05	UP
Whole blood	ENSG00000197728	RPS26	4.31233	0.0599857	1.6 x 10-05	UP
Adrenal gland	ENSG00000130489	SCO2	1.38843	0.0426332	1.7 x 10-01	UP
Aorta artery	ENSG00000130489	SCO2	1.34068	0.0704234	1.8 x 10-01	UP
Brain, Caudate basal ganglia	ENSG00000130489	SCO2	-1.5023	-0.127069	1.3 x 10-01	DOWN
Brain, Cerebellum	ENSG00000130489	SCO2	-4.56001	-0.573954	5.1 x 10-06	DOWN
Breast mammary tissue	ENSG00000130489	SCO2	-0.166816	-0.00802632	8.7 x 10-01	DOWN
Cells, EBV-transformed lymphocytes	ENSG00000130489	SCO2	0.934027	0.0479765	3.5 x 10-01	UP
Cells, Transformed fibroblasts	ENSG00000130489	SCO2	1.91494	0.0870905	5.5 x 10-02	UP
Colon, Sigmoid	ENSG00000130489	SCO2	1.44308	0.130643	1.5 x 10-01	UP
Colon, Transverse	ENSG00000130489	SCO2	1.24076	0.0480506	2.1 x 10-01	UP
CommonMind DLPFC	ENSG00000130489	SCO2	1.29274	7.04552	2.0 x 10-01	UP
DGN Whole blood	ENSG00000130489	SCO2	-1.25313	-0.0343175	2.1 x 10-01	DOWN
Esophagus, Mucosa	ENSG00000130489	SCO2	0.364863	0.0165364	7.2 x 10-01	UP
Heart, Atrial appendage	ENSG00000130489	SCO2	0.0586357	-0.0320828	9.5 x 10-01	UP
Heart, Left ventricle	ENSG00000130489	SCO2	2.30879	0.0766404	2.1 x 10-02	UP
Liver	ENSG00000130489	SCO2	2.02822	0.0673316	4.3 x 10-02	UP
Lung	ENSG00000130489	SCO2	1.05217	0.0257099	2.9 x 10-01	UP
Pancreas	ENSG00000130489	SCO2	2.88645	0.265004	3.9 x 10-03	UP
Skeletal muscle	ENSG00000130489	SCO2	-2.46391	-0.181222	1.4 x 10-02	DOWN
Skin, Not sun exposed	ENSG00000130489	SCO2	-1.50939	-0.168648	1.3 x 10-01	DOWN
Skin, Sun exposed	ENSG00000130489	SCO2	-0.548772	-0.0412261	5.8 x 10-01	DOWN
Spleen	ENSG00000130489	SCO2	1.16362	0.0617146	2.4 x 10-01	UP
Stomach	ENSG00000130489	SCO2	2.19829	0.128018	2.8 x 10-02	UP
Subcutaneous adipose	ENSG00000130489	SCO2	0.215224	0.00909429	8.3 x 10-01	UP
Thyroid	ENSG00000130489	SCO2	1.51328	0.062717	1.3 x 10-01	UP
Visceral omentum adipose	ENSG00000130489	SCO2	-0.458234	-0.0273513	6.5 x 10-01	DOWN
Whole blood	ENSG00000130489	SCO2	0.164328	0.00283649	8.7 x 10-01	UP
Aorta artery	ENSG00000001617	SEMA3F	-1.72321	-0.144201	8.5 x 10-02	DOWN
Brain, Anterior cingulate cortex (BA24)	ENSG00000001617	SEMA3F	1.92555	0.681826	5.4 x 10-02	UP
Brain, Putamen basal ganglia	ENSG00000001617	SEMA3F	4.2012	8.09463	2.7 x 10-05	UP
Brain, Spinal cord (cervical c-1)	ENSG00000001617	SEMA3F	7.09289	0.719721	1.3 x 10-12	UP
Brain, Substantia nigra	ENSG00000001617	SEMA3F	-0.142561	-0.013552	8.9 x 10-01	DOWN
CommonMind DLPFC	ENSG00000001617	SEMA3F	0.877912	0.29294	3.8 x 10-01	UP
Heart, Atrial appendage	ENSG00000001617	SEMA3F	-0.133677	-0.0123228	8.9 x 10-01	DOWN
Heart, Left ventricle	ENSG00000001617	SEMA3F	2.15873	0.178061	3.1 x 10-02	UP
Lung	ENSG00000001617	SEMA3F	1.52915	1.351	1.3 x 10-01	UP
Prostate	ENSG00000001617	SEMA3F	NA	NA	NA	NA
Spleen	ENSG00000001617	SEMA3F	NA	NA	NA	NA
Subcutaneous adipose	ENSG00000001617	SEMA3F	1.32495	0.177207	1.9 x 10-01	UP
Tibial nerve	ENSG00000001617	SEMA3F	4.54967	0.365734	5.4 x 10-06	UP
Uterus	ENSG00000001617	SEMA3F	-1.14865	-0.655588	2.5 x 10-01	DOWN
Visceral omentum adipose	ENSG00000001617	SEMA3F	1.62855	0.954032	1.0 x 10-01	UP
Adrenal gland	ENSG00000135502	SLC26A10	NA	NA	NA	NA
Aorta artery	ENSG00000135502	SLC26A10	-1.05451	-0.169541	2.9 x 10-01	DOWN
Brain, Putamen basal ganglia	ENSG00000135502	SLC26A10	1.61548	0.125105	1.1 x 10-01	UP
Cells, EBV-transformed lymphocytes	ENSG00000135502	SLC26A10	-0.42176	-2.43378	6.7 x 10-01	DOWN
Cells, Transformed fibroblasts	ENSG00000135502	SLC26A10	NA	NA	NA	NA
DGN Whole blood	ENSG00000135502	SLC26A10	NA	NA	NA	NA
Heart, Atrial appendage	ENSG00000135502	SLC26A10	NA	NA	NA	NA
Heart, Left ventricle	ENSG00000135502	SLC26A10	-2.45372	-0.208431	1.4 x 10-02	DOWN
Liver	ENSG00000135502	SLC26A10	-4.46829	-2.31902	7.9 x 10-06	DOWN
Lung	ENSG00000135502	SLC26A10	-1.12306	-0.144458	2.6 x 10-01	DOWN
Skeletal muscle	ENSG00000135502	SLC26A10	-1.0463	-0.0540869	3.0 x 10-01	DOWN
Subcutaneous adipose	ENSG00000135502	SLC26A10	NA	NA	NA	NA
Testis	ENSG00000135502	SLC26A10	NA	NA	NA	NA
Tibial artery	ENSG00000135502	SLC26A10	2.2199	7.85517	2.6 x 10-02	UP
Tibial nerve	ENSG00000135502	SLC26A10	-1.75171	-0.205744	8.0 x 10-02	DOWN
Visceral omentum adipose	ENSG00000135502	SLC26A10	0.35739	0.434572	7.2 x 10-01	UP
Brain, Hippocampus	ENSG00000225697	SLC26A6	5.78489	0.302767	7.3 x 10-09	UP
Cells, EBV-transformed lymphocytes	ENSG00000225697	SLC26A6	3.41771	0.287619	6.3 x 10-04	UP
Colon, Sigmoid	ENSG00000225697	SLC26A6	5.13151	0.44827	2.9 x 10-07	UP
DGN Whole blood	ENSG00000225697	SLC26A6	6.53338	0.51746	6.4 x 10-11	UP
Esophagus, Mucosa	ENSG00000225697	SLC26A6	5.31865	0.446704	1.0 x 10-07	UP
Liver	ENSG00000225697	SLC26A6	6.26699	0.468526	3.7 x 10-10	UP
Lung	ENSG00000225697	SLC26A6	6.0372	0.507499	1.6 x 10-09	UP
Pituitary	ENSG00000225697	SLC26A6	5.93764	0.269725	2.9 x 10-09	UP
Skeletal muscle	ENSG00000225697	SLC26A6	6.04529	0.232883	1.5 x 10-09	UP
Subcutaneous adipose	ENSG00000225697	SLC26A6	1.53386	0.869328	1.3 x 10-01	UP
Thyroid	ENSG00000225697	SLC26A6	5.93338	0.182289	3.0 x 10-09	UP
Vagina	ENSG00000225697	SLC26A6	-0.536097	-0.0190015	5.9 x 10-01	DOWN
Adrenal gland	ENSG00000197496	SLC2A10	3.70269	0.246889	2.1 x 10-04	UP
Aorta artery	ENSG00000197496	SLC2A10	1.80053	0.307642	7.2 x 10-02	UP
Breast mammary tissue	ENSG00000197496	SLC2A10	2.33845	0.205811	1.9 x 10-02	UP
Cells, Transformed fibroblasts	ENSG00000197496	SLC2A10	-0.412352	-0.0263337	6.8 x 10-01	DOWN
Colon, Transverse	ENSG00000197496	SLC2A10	0.0889069	0.00497303	9.3 x 10-01	UP
DGN Whole blood	ENSG00000197496	SLC2A10	NA	NA	NA	NA
Esophagus, Mucosa	ENSG00000197496	SLC2A10	-0.362762	-0.0303606	7.2 x 10-01	DOWN
Esophagus, Muscularis	ENSG00000197496	SLC2A10	-0.417483	-0.16246	6.8 x 10-01	DOWN
Lung	ENSG00000197496	SLC2A10	0.966688	2.36566	3.3 x 10-01	UP
Ovary	ENSG00000197496	SLC2A10	0.90793	0.296311	3.6 x 10-01	UP
Pituitary	ENSG00000197496	SLC2A10	2.00449	0.101361	4.5 x 10-02	UP
Skin, Not sun exposed	ENSG00000197496	SLC2A10	0.354908	0.179298	7.2 x 10-01	UP
Skin, Sun exposed	ENSG00000197496	SLC2A10	-0.226117	-0.0878718	8.2 x 10-01	DOWN
Small intestine, Terminal ileum	ENSG00000197496	SLC2A10	0.445562	0.0195364	6.6 x 10-01	UP
Subcutaneous adipose	ENSG00000197496	SLC2A10	2.74616	0.231539	6.0 x 10-03	UP
Thyroid	ENSG00000197496	SLC2A10	1.57395	1.38644	1.2 x 10-01	UP
Tibial artery	ENSG00000197496	SLC2A10	-2.05412	-0.495731	4.0 x 10-02	DOWN
Tibial nerve	ENSG00000197496	SLC2A10	4.92118	0.235065	8.6 x 10-07	UP
Visceral omentum adipose	ENSG00000197496	SLC2A10	-1.09761	-0.135186	2.7 x 10-01	DOWN
Brain, Hippocampus	ENSG00000229453	SPINK8	1.17117	0.0933241	2.4 x 10-01	UP
DGN Whole blood	ENSG00000229453	SPINK8	-1.20371	-0.0517984	2.3 x 10-01	DOWN
Esophagus, Mucosa	ENSG00000229453	SPINK8	-1.0276	-0.0434931	3.0 x 10-01	DOWN
Lung	ENSG00000229453	SPINK8	-0.82661	-0.134873	4.1 x 10-01	DOWN
Minor salivary gland	ENSG00000229453	SPINK8	-0.992637	-0.0241265	3.2 x 10-01	DOWN
Prostate	ENSG00000229453	SPINK8	0.0438682	-0.000860147	9.7 x 10-01	UP
Skin, Not sun exposed	ENSG00000229453	SPINK8	-5.6283	-0.76955	1.8 x 10-08	DOWN
Skin, Sun exposed	ENSG00000229453	SPINK8	-0.163561	-0.00875215	8.7 x 10-01	DOWN
Spleen	ENSG00000229453	SPINK8	-1.00661	-0.0236923	3.1 x 10-01	DOWN
Whole blood	ENSG00000229453	SPINK8	-2.30856	-0.0731095	2.1 x 10-02	DOWN
Aorta artery	ENSG00000139531	SUOX	-2.62572	-0.0766344	8.6 x 10-03	DOWN
Brain, Amygdala	ENSG00000139531	SUOX	-4.10587	-0.131802	4.0 x 10-05	DOWN
Brain, Anterior cingulate cortex (BA24)	ENSG00000139531	SUOX	-4.40953	-0.218656	1.0 x 10-05	DOWN
Brain, Caudate basal ganglia	ENSG00000139531	SUOX	-3.89402	-0.108535	9.9 x 10-05	DOWN
Brain, Cerebellar hemisphere	ENSG00000139531	SUOX	-3.78298	-0.129556	1.5 x 10-04	DOWN
Brain, Cerebellum	ENSG00000139531	SUOX	-4.12265	-0.0798794	3.7 x 10-05	DOWN
Brain, Cortex	ENSG00000139531	SUOX	-4.33037	-0.137406	1.5 x 10-05	DOWN
Brain, Frontal cortex (BA9)	ENSG00000139531	SUOX	-3.29522	-0.103283	9.8 x 10-04	DOWN
Brain, Hippocampus	ENSG00000139531	SUOX	-4.13932	-0.152	3.5 x 10-05	DOWN
Brain, Hypothalamus	ENSG00000139531	SUOX	-4.31258	-0.177435	1.6 x 10-05	DOWN
Brain, Nucleus accumbens basal ganglia	ENSG00000139531	SUOX	-4.1163	-0.157353	3.9 x 10-05	DOWN
Brain, Putamen basal ganglia	ENSG00000139531	SUOX	-4.28976	-0.156486	1.8 x 10-05	DOWN
Brain, Spinal cord (cervical c-1)	ENSG00000139531	SUOX	-3.47034	-0.13947	5.2 x 10-04	DOWN
Breast mammary tissue	ENSG00000139531	SUOX	-3.44262	-0.211082	5.8 x 10-04	DOWN
Cells, Transformed fibroblasts	ENSG00000139531	SUOX	-2.36987	-0.15985	1.8 x 10-02	DOWN
Colon, Sigmoid	ENSG00000139531	SUOX	-4.07669	-0.096833	4.6 x 10-05	DOWN
Colon, Transverse	ENSG00000139531	SUOX	-4.40504	-0.133796	1.1 x 10-05	DOWN
CommonMind DLPFC	ENSG00000139531	SUOX	NA	NA	NA	NA
Coronary artery	ENSG00000139531	SUOX	-4.11388	-3.63486	3.9 x 10-05	DOWN
DGN Whole blood	ENSG00000139531	SUOX	-2.94797	-0.224554	3.2 x 10-03	DOWN
Esophagus, Gastroesophageal junction	ENSG00000139531	SUOX	-4.49876	-0.133365	6.8 x 10-06	DOWN
Esophagus, Mucosa	ENSG00000139531	SUOX	-3.6573	-0.288161	2.5 x 10-04	DOWN
Esophagus, Muscularis	ENSG00000139531	SUOX	-4.07107	-0.112107	4.7 x 10-05	DOWN
Heart, Atrial appendage	ENSG00000139531	SUOX	-4.2409	-0.154474	2.2 x 10-05	DOWN
Heart, Left ventricle	ENSG00000139531	SUOX	-3.14771	-0.143837	1.6 x 10-03	DOWN
Liver	ENSG00000139531	SUOX	-4.11534	-0.292882	3.9 x 10-05	DOWN
Lung	ENSG00000139531	SUOX	-3.96193	-0.0916185	7.4 x 10-05	DOWN
Ovary	ENSG00000139531	SUOX	-3.25168	-0.108915	1.1 x 10-03	DOWN
Pancreas	ENSG00000139531	SUOX	-4.00408	-0.115421	6.2 x 10-05	DOWN
Pituitary	ENSG00000139531	SUOX	-4.20929	-0.097604	2.6 x 10-05	DOWN
Prostate	ENSG00000139531	SUOX	-4.31093	-0.0950932	1.6 x 10-05	DOWN
Skeletal muscle	ENSG00000139531	SUOX	-4.21677	-0.36499	2.5 x 10-05	DOWN
Skin, Not sun exposed	ENSG00000139531	SUOX	-4.32664	-0.107716	1.5 x 10-05	DOWN
Skin, Sun exposed	ENSG00000139531	SUOX	-4.22977	-0.088978	2.3 x 10-05	DOWN
Small intestine, Terminal ileum	ENSG00000139531	SUOX	-4.17273	-0.115019	3.0 x 10-05	DOWN
Spleen	ENSG00000139531	SUOX	-3.87565	-0.0777619	1.1 x 10-04	DOWN
Stomach	ENSG00000139531	SUOX	-3.48177	-0.10897	5.0 x 10-04	DOWN
Subcutaneous adipose	ENSG00000139531	SUOX	-2.25572	-0.110869	2.4 x 10-02	DOWN
Testis	ENSG00000139531	SUOX	-4.46991	-0.127488	7.8 x 10-06	DOWN
Thyroid	ENSG00000139531	SUOX	-4.33313	-0.081167	1.5 x 10-05	DOWN
Tibial artery	ENSG00000139531	SUOX	-4.03551	-0.104975	5.4 x 10-05	DOWN
Tibial nerve	ENSG00000139531	SUOX	-4.13686	-0.0683105	3.5 x 10-05	DOWN
Whole blood	ENSG00000139531	SUOX	-3.83207	-0.125611	1.3 x 10-04	DOWN
Aorta artery	ENSG00000183396	TMEM89	3.1737	0.10955	1.5 x 10-03	UP
Brain, Cerebellar hemisphere	ENSG00000183396	TMEM89	1.75219	0.0830732	8.0 x 10-02	UP
Coronary artery	ENSG00000183396	TMEM89	5.84188	0.258709	5.2 x 10-09	UP
DGN Whole blood	ENSG00000183396	TMEM89	NA	NA	NA	NA
Thyroid	ENSG00000183396	TMEM89	3.40351	0.202836	6.7 x 10-04	UP
Tibial artery	ENSG00000183396	TMEM89	4.58955	0.124237	4.4 x 10-06	UP
Whole blood	ENSG00000183396	TMEM89	4.99182	0.402742	6.0 x 10-07	UP
Brain, Cerebellar hemisphere	ENSG00000239697	TNFSF12	-2.09242	-0.568645	3.6 x 10-02	DOWN
Brain, Frontal cortex (BA9)	ENSG00000239697	TNFSF12	0.145907	0.00332575	8.8 x 10-01	UP
Brain, Substantia nigra	ENSG00000239697	TNFSF12	1.04079	0.113732	3.0 x 10-01	UP
Breast mammary tissue	ENSG00000239697	TNFSF12	4.98264	1.17333	6.3 x 10-07	UP
Cells, Transformed fibroblasts	ENSG00000239697	TNFSF12	-1.64758	-0.059453	9.9 x 10-02	DOWN
Colon, Sigmoid	ENSG00000239697	TNFSF12	0.0116811	-0.0147085	9.9 x 10-01	UP
CommonMind DLPFC	ENSG00000239697	TNFSF12	NA	NA	NA	NA
DGN Whole blood	ENSG00000239697	TNFSF12	-1.70222	-0.0454278	8.9 x 10-02	DOWN
Esophagus, Gastroesophageal junction	ENSG00000239697	TNFSF12	1.10953	0.18953	2.7 x 10-01	UP
Esophagus, Muscularis	ENSG00000239697	TNFSF12	1.90521	0.621447	5.7 x 10-02	UP
Heart, Atrial appendage	ENSG00000239697	TNFSF12	0.200462	0.108168	8.4 x 10-01	UP
Spleen	ENSG00000239697	TNFSF12	-2.01859	-0.213979	4.4 x 10-02	DOWN
Subcutaneous adipose	ENSG00000239697	TNFSF12	0.478638	0.0190881	6.3 x 10-01	UP
Tibial artery	ENSG00000239697	TNFSF12	0.794209	0.0301173	4.3 x 10-01	UP
Tibial nerve	ENSG00000239697	TNFSF12	-1.20236	-0.169249	2.3 x 10-01	DOWN
Visceral omentum adipose	ENSG00000239697	TNFSF12	-0.971556	-0.194952	3.3 x 10-01	DOWN
Whole blood	ENSG00000239697	TNFSF12	-1.50372	-0.0347768	1.3 x 10-01	DOWN
CommonMind DLPFC	ENSG00000114383	TUSC2	NA	NA	NA	NA
DGN Whole blood	ENSG00000114383	TUSC2	-6.93578	-4.41752	4.0 x 10-12	DOWN
Pancreas	ENSG00000114383	TUSC2	-0.486573	-0.0243639	6.3 x 10-01	DOWN
Aorta artery	ENSG00000172046	USP19	-5.75813	-0.44317	8.5 x 10-09	DOWN
CommonMind DLPFC	ENSG00000172046	USP19	NA	NA	NA	NA
Coronary artery	ENSG00000172046	USP19	-1.03627	-0.0356836	3.0 x 10-01	DOWN
DGN Whole blood	ENSG00000172046	USP19	NA	NA	NA	NA
Minor salivary gland	ENSG00000172046	USP19	-1.18946	-0.108872	2.3 x 10-01	DOWN
Pituitary	ENSG00000172046	USP19	5.46283	0.510454	4.7 x 10-08	UP
Adrenal gland	ENSG00000178252	WDR6	7.03951	0.407175	1.9 x 10-12	UP
Aorta artery	ENSG00000178252	WDR6	4.65846	0.181211	3.2 x 10-06	UP
Brain, Amygdala	ENSG00000178252	WDR6	1.20424	1.94996	2.3 x 10-01	UP
Brain, Anterior cingulate cortex (BA24)	ENSG00000178252	WDR6	1.02088	0.0539298	3.1 x 10-01	UP
Brain, Cerebellar hemisphere	ENSG00000178252	WDR6	5.3996	0.254826	6.7 x 10-08	UP
Brain, Cerebellum	ENSG00000178252	WDR6	2.76452	0.0912842	5.7 x 10-03	UP
Brain, Frontal cortex (BA9)	ENSG00000178252	WDR6	5.43405	0.1823	5.5 x 10-08	UP
Brain, Hippocampus	ENSG00000178252	WDR6	4.86912	0.116821	1.1 x 10-06	UP
Brain, Nucleus accumbens basal ganglia	ENSG00000178252	WDR6	1.48694	0.118092	1.4 x 10-01	UP
Brain, Putamen basal ganglia	ENSG00000178252	WDR6	5.25107	7.58663	1.5 x 10-07	UP
Brain, Substantia nigra	ENSG00000178252	WDR6	5.38392	0.471997	7.3 x 10-08	UP
Breast mammary tissue	ENSG00000178252	WDR6	6.1507	0.132948	7.7 x 10-10	UP
Cells, EBV-transformed lymphocytes	ENSG00000178252	WDR6	2.69575	0.110252	7.0 x 10-03	UP
Cells, Transformed fibroblasts	ENSG00000178252	WDR6	6.38826	0.120937	1.7 x 10-10	UP
Colon, Sigmoid	ENSG00000178252	WDR6	7.10093	0.363251	1.2 x 10-12	UP
Colon, Transverse	ENSG00000178252	WDR6	4.48594	0.230008	7.3 x 10-06	UP
CommonMind DLPFC	ENSG00000178252	WDR6	6.88511	2.97385	5.8 x 10-12	UP
Coronary artery	ENSG00000178252	WDR6	5.51256	0.151881	3.5 x 10-08	UP
DGN Whole blood	ENSG00000178252	WDR6	6.3083	0.213225	2.8 x 10-10	UP
Esophagus, Gastroesophageal junction	ENSG00000178252	WDR6	4.21781	0.23082	2.5 x 10-05	UP
Esophagus, Mucosa	ENSG00000178252	WDR6	7.04998	0.131558	1.8 x 10-12	UP
Esophagus, Muscularis	ENSG00000178252	WDR6	5.03837	0.477391	4.7 x 10-07	UP
Heart, Atrial appendage	ENSG00000178252	WDR6	5.33484	0.202654	9.6 x 10-08	UP
Heart, Left ventricle	ENSG00000178252	WDR6	4.92168	0.419023	8.6 x 10-07	UP
Liver	ENSG00000178252	WDR6	4.28343	0.520469	1.8 x 10-05	UP
Lung	ENSG00000178252	WDR6	5.07011	0.188714	4.0 x 10-07	UP
Pancreas	ENSG00000178252	WDR6	4.82978	0.182517	1.4 x 10-06	UP
Skeletal muscle	ENSG00000178252	WDR6	5.34885	0.386784	8.9 x 10-08	UP
Skin, Not sun exposed	ENSG00000178252	WDR6	7.31652	0.123059	2.5 x 10-13	UP
Skin, Sun exposed	ENSG00000178252	WDR6	7.32113	0.176952	2.5 x 10-13	UP
Small intestine, Terminal ileum	ENSG00000178252	WDR6	5.74471	0.217403	9.2 x 10-09	UP
Spleen	ENSG00000178252	WDR6	3.84586	0.267595	1.2 x 10-04	UP
Stomach	ENSG00000178252	WDR6	4.96658	0.308948	6.8 x 10-07	UP
Subcutaneous adipose	ENSG00000178252	WDR6	5.79097	0.108105	7.0 x 10-09	UP
Testis	ENSG00000178252	WDR6	4.04148	0.107949	5.3 x 10-05	UP
Thyroid	ENSG00000178252	WDR6	3.76801	0.359352	1.6 x 10-04	UP
Tibial artery	ENSG00000178252	WDR6	6.37637	0.155639	1.8 x 10-10	UP
Tibial nerve	ENSG00000178252	WDR6	4.88275	0.0822137	1.0 x 10-06	UP
Vagina	ENSG00000178252	WDR6	4.05907	0.252202	4.9 x 10-05	UP
Visceral omentum adipose	ENSG00000178252	WDR6	4.70783	0.202438	2.5 x 10-06	UP
Whole blood	ENSG00000178252	WDR6	6.16049	0.109678	7.3 x 10-10	UP

## Sheet: S_Table_3C_AN_GReX_gVAR
Table S3: PGC AN-GWAS S-PrediXcan results. (A) Gene-level summary statistics for transcriptomic imputation of AN-GWAS (NCases=16992, NCongrols=55525) using S-PrediXcan models for CMC DLPFC, DGN whole blood, and 48 GTEx v7 tissues. Bonferroni-adjusted tissue-specific threshold set at p<2.45 x 10-5 (See Table S1). Bonferroni experiment-wide significance set at p<3.75 x 10-8. Experiment-significant …
Tissue	Ensembl Gene ID	Gene Name	BioMe gVAR (Overall cohort)
CommonMind DLPFC	ENSG00000114383	TUSC2	2.72032e-07
CommonMind DLPFC	ENSG00000177352	CCDC71	4.17995e-07
CommonMind DLPFC	ENSG00000221883	ARIH2OS	1.18774e-06
CommonMind DLPFC	ENSG00000172046	USP19	1.34159e-05
CommonMind DLPFC	ENSG00000173531	MST1	1.83657e-05
CommonMind DLPFC	ENSG00000173402	DAG1	2.00313e-05
CommonMind DLPFC	ENSG00000239697	TNFSF12	2.32446e-05
CommonMind DLPFC	ENSG00000119737	GPR75	0.000366888
Thyroid	ENSG00000172037	LAMB2	0.00050414
CommonMind DLPFC	ENSG00000178700	DHFR2	0.000846838
CommonMind DLPFC	ENSG00000003756	RBM5	0.00120972
CommonMind DLPFC	ENSG00000139531	SUOX	0.00125638
CommonMind DLPFC	ENSG00000001617	SEMA3F	0.00281785
CommonMind DLPFC	ENSG00000143942	CHAC2	0.00284567
Colon, Transverse	ENSG00000119737	GPR75	0.00302954
DGN Whole blood	ENSG00000114383	TUSC2	0.0030858
CommonMind DLPFC	ENSG00000178149	DALRD3	0.00331251
CommonMind DLPFC	ENSG00000114268	PFKFB4	0.00333023
Tibial nerve	ENSG00000273356	RP11-804H8.6	0.00371744
Skin, Sun exposed	ENSG00000008300	CELSR3	0.00373431
CommonMind DLPFC	ENSG00000188315	C3orf62	0.00378295
Brain, Hippocampus	ENSG00000269962	RP13-238F13.5	0.00408639
Tibial artery	ENSG00000178700	DHFR2	0.00422761
Brain_Putamen_basal_ganglia	ENSG00000001617	SEMA3F	0.00443313
Esophagus, Mucosa	ENSG00000269962	RP13-238F13.5	0.00444817
CommonMind DLPFC	ENSG00000162458	FBLIM1	0.00450523
Tibial nerve	ENSG00000221883	ARIH2OS	0.004809
Whole blood	ENSG00000183396	TMEM89	0.00502377
CommonMind DLPFC	ENSG00000115239	ASB3	0.005366
Skeletal muscle	ENSG00000233276	GPX1	0.00547797
Skin, Sun exposed	ENSG00000177352	CCDC71	0.00565598
Tibial nerve	ENSG00000008300	CELSR3	0.00613584
Lung	ENSG00000229453	SPINK8	0.00657042
Whole blood	ENSG00000168036	CTNNB1	0.00673647
Lung	ENSG00000178057	NDUFAF3	0.00680687
Spleen	ENSG00000239697	TNFSF12	0.00696777
Subcutaneous adipose	ENSG00000213719	CLIC1	0.00697339
DGN Whole blood	ENSG00000173402	DAG1	0.00698911
Prostate	ENSG00000001617	SEMA3F	0.00714921
Whole blood	ENSG00000213719	CLIC1	0.00759985
Esophagus, Muscularis	ENSG00000173531	MST1	0.00762981
Testis	ENSG00000133794	ARNTL	0.00785839
Colon, Transverse	ENSG00000168036	CTNNB1	0.00788485
Minor salivary gland	ENSG00000172046	USP19	0.00815543
Thyroid	ENSG00000177352	CCDC71	0.00819277
Stomach	ENSG00000269928	RP11-849F2.8	0.00826829
Whole blood	ENSG00000273356	RP11-804H8.6	0.00884546
Brain, Nucleus accumbens basal ganglia	ENSG00000273356	RP11-804H8.6	0.0089606
Skin, Not sun exposed	ENSG00000130489	SCO2	0.00899451
Heart, Left ventricle	ENSG00000177479	ARIH2	0.00900079
Skin, Not sun exposed	ENSG00000162458	FBLIM1	0.00903543
Tibial nerve	ENSG00000003756	RBM5	0.00913118
DGN Whole blood	ENSG00000164078	MST1R	0.00931579
Subcutaneous adipose	ENSG00000119737	GPR75	0.00931629
Skin, Sun exposed	ENSG00000269928	RP11-849F2.8	0.00942601
Skeletal muscle	ENSG00000178057	NDUFAF3	0.0094909
Colon, Sigmoid	ENSG00000162458	FBLIM1	0.0095948
Cells, Transformed fibroblasts	ENSG00000188315	C3orf62	0.0102549
CommonMind DLPFC	ENSG00000145029	NICN1	0.0104623
DGN Whole blood	ENSG00000003756	RBM5	0.0107574
Skin, Not sun exposed	ENSG00000233276	GPX1	0.010977
Colon, Sigmoid	ENSG00000130489	SCO2	0.011022
Small intestine, Terminal ileum	ENSG00000145029	NICN1	0.0113464
Esophagus, Mucosa	ENSG00000139531	SUOX	0.0113607
CommonMind DLPFC	ENSG00000183762	KREMEN1	0.0114293
Skeletal muscle	ENSG00000145029	NICN1	0.0119302
Heart, Atrial appendage	ENSG00000130489	SCO2	0.0120021
Brain, Cortex	ENSG00000173531	MST1	0.0120626
Testis	ENSG00000135502	SLC26A10	0.012209
Lung	ENSG00000197496	SLC2A10	0.0122139
DGN Whole blood	ENSG00000184500	PROS1	0.0123522
Stomach	ENSG00000225399	RP11-3B7.1	0.0123889
Breast mammary tissue	ENSG00000239697	TNFSF12	0.0125887
CommonMind DLPFC	ENSG00000184500	PROS1	0.0126512
Tibial nerve	ENSG00000271973	RP11-572O6.1	0.0126587
Thyroid	ENSG00000178252	WDR6	0.0128163
Aorta artery	ENSG00000172046	USP19	0.0129205
Skeletal muscle	ENSG00000178977	LINC00324	0.0129542
Esophagus, Mucosa	ENSG00000003756	RBM5	0.0130347
DGN Whole blood	ENSG00000008300	CELSR3	0.0130942
DGN Whole blood	ENSG00000233276	GPX1	0.013103
Prostate	ENSG00000162458	FBLIM1	0.0134583
Esophagus, Mucosa	ENSG00000143942	CHAC2	0.0135123
Visceral omentum adipose	ENSG00000178149	DALRD3	0.0135962
Skin, Sun exposed	ENSG00000115239	ASB3	0.0136721
Brain, Cerebellar hemisphere	ENSG00000239697	TNFSF12	0.0136767
Esophagus, Muscularis	ENSG00000178467	P4HTM	0.0138153
Pancreas	ENSG00000130489	SCO2	0.0139056
CommonMind DLPFC	ENSG00000130489	SCO2	0.013933
Breast mammary tissue	ENSG00000139531	SUOX	0.0141913
Colon, Sigmoid	ENSG00000188315	C3orf62	0.0145709
Skin, Not sun exposed	ENSG00000183762	KREMEN1	0.0147035
Breast mammary tissue	ENSG00000213719	CLIC1	0.014743
DGN Whole blood	ENSG00000178057	NDUFAF3	0.0148426
Skeletal muscle	ENSG00000139531	SUOX	0.0148864
CommonMind DLPFC	ENSG00000108001	EBF3	0.0148931
Adrenal gland	ENSG00000135502	SLC26A10	0.0148953
Visceral omentum adipose	ENSG00000188315	C3orf62	0.0151163
Testis	ENSG00000114268	PFKFB4	0.0152331
Brain, Caudate basal ganglia	ENSG00000164078	MST1R	0.0153386
Whole blood	ENSG00000119737	GPR75	0.0153723
Brain, Anterior cingulate cortex (BA24)	ENSG00000178252	WDR6	0.0154944
Pituitary	ENSG00000003756	RBM5	0.0155251
Liver	ENSG00000135502	SLC26A10	0.0155608
Esophagus, Mucosa	ENSG00000225697	SLC26A6	0.0155928
Heart, Atrial appendage	ENSG00000177479	ARIH2	0.015599
Lung	ENSG00000001617	SEMA3F	0.0157473
CommonMind DLPFC	ENSG00000164068	RNF123	0.0157889
Cells, Transformed fibroblasts	ENSG00000178700	DHFR2	0.0158606
Lung	ENSG00000162458	FBLIM1	0.0163272
Heart, Atrial appendage	ENSG00000225399	RP11-3B7.1	0.0165595
Stomach	ENSG00000177479	ARIH2	0.0165881
Coronary artery	ENSG00000139531	SUOX	0.0169253
Tibial artery	ENSG00000178467	P4HTM	0.0171417
Heart, Atrial appendage	ENSG00000183762	KREMEN1	0.01718
Liver	ENSG00000139531	SUOX	0.0173199
Esophagus, Mucosa	ENSG00000114268	PFKFB4	0.0173701
Heart, Left ventricle	ENSG00000145029	NICN1	0.0174529
Brain, Caudate basal ganglia	ENSG00000168036	CTNNB1	0.0174802
Breast mammary tissue	ENSG00000178149	DALRD3	0.0178794
Esophagus, Mucosa	ENSG00000119737	GPR75	0.0179306
Esophagus, Mucosa	ENSG00000162458	FBLIM1	0.0179768
Esophagus, Gastroesophageal junction	ENSG00000239697	TNFSF12	0.0180078
Spleen	ENSG00000213719	CLIC1	0.0181028
Brain, Hippocampus	ENSG00000225697	SLC26A6	0.0184037
Colon, Transverse	ENSG00000178467	P4HTM	0.018404
Esophagus, Muscularis	ENSG00000269928	RP11-849F2.8	0.0184164
Subcutaneous adipose	ENSG00000172037	LAMB2	0.0185374
Subcutaneous adipose	ENSG00000225697	SLC26A6	0.0185785
Spleen	ENSG00000177352	CCDC71	0.018887
Skin, Not sun exposed	ENSG00000115239	ASB3	0.0192513
Brain, Hippocampus	ENSG00000172037	LAMB2	0.019494
Cells, Transformed fibroblasts	ENSG00000272156	RP11-477N3.1	0.0196847
Liver	ENSG00000183762	KREMEN1	0.0197757
Uterus	ENSG00000164068	RNF123	0.0198932
Skeletal muscle	ENSG00000225399	RP11-3B7.1	0.0201532
Colon, Sigmoid	ENSG00000225697	SLC26A6	0.0203111
Visceral omentum adipose	ENSG00000178467	P4HTM	0.0205893
Thyroid	ENSG00000233276	GPX1	0.0206164
Skin, Not sun exposed	ENSG00000271973	RP11-572O6.1	0.0207384
Tibial nerve	ENSG00000184500	PROS1	0.0208197
Skin, Sun exposed	ENSG00000183762	KREMEN1	0.0209266
Whole blood	ENSG00000178467	P4HTM	0.0212018
Tibial nerve	ENSG00000183762	KREMEN1	0.0212717
Tibial nerve	ENSG00000177479	ARIH2	0.0215138
Coronary artery	ENSG00000183762	KREMEN1	0.0218415
Colon, Sigmoid	ENSG00000213719	CLIC1	0.022219
Subcutaneous adipose	ENSG00000143942	CHAC2	0.0222366
Skin, Sun exposed	ENSG00000233276	GPX1	0.0223453
Subcutaneous adipose	ENSG00000178149	DALRD3	0.0223475
Cells, EBV-transformed lymphocytes	ENSG00000178977	LINC00324	0.0225258
Skin, Not sun exposed	ENSG00000178977	LINC00324	0.0225739
Spleen	ENSG00000001617	SEMA3F	0.0226823
Subcutaneous adipose	ENSG00000178467	P4HTM	0.0228266
Aorta artery	ENSG00000183762	KREMEN1	0.0229301
Colon, Sigmoid	ENSG00000168036	CTNNB1	0.0229519
Heart, Atrial appendage	ENSG00000164062	APEH	0.0231549
Skin, Not sun exposed	ENSG00000178149	DALRD3	0.0231833
Breast mammary tissue	ENSG00000197496	SLC2A10	0.0232933
Brain, Caudate basal ganglia	ENSG00000164068	RNF123	0.0233258
Adrenal gland	ENSG00000164062	APEH	0.0236144
Cells, EBV-transformed lymphocytes	ENSG00000135502	SLC26A10	0.0237037
Colon, Sigmoid	ENSG00000173531	MST1	0.023982
Esophagus, Mucosa	ENSG00000269928	RP11-849F2.8	0.0240493
Breast mammary tissue	ENSG00000164062	APEH	0.0240611
Stomach	ENSG00000178467	P4HTM	0.0240766
Skin, Sun exposed	ENSG00000273356	RP11-804H8.6	0.0242429
Breast mammary tissue	ENSG00000177352	CCDC71	0.0245951
Breast mammary tissue	ENSG00000145029	NICN1	0.0246703
Skeletal muscle	ENSG00000119737	GPR75	0.024724
Skin, Sun exposed	ENSG00000145029	NICN1	0.0247574
Lung	ENSG00000272156	RP11-477N3.1	0.0247873
Skeletal muscle	ENSG00000213719	CLIC1	0.0247972
Tibial nerve	ENSG00000178057	NDUFAF3	0.0250674
Visceral omentum adipose	ENSG00000233276	GPX1	0.0251729
Brain, Caudate basal ganglia	ENSG00000130489	SCO2	0.0251999
Cells, Transformed fibroblasts	ENSG00000135502	SLC26A10	0.0252207
Heart, Atrial appendage	ENSG00000145029	NICN1	0.0252907
Skin, Sun exposed	ENSG00000130489	SCO2	0.0253199
Aorta artery	ENSG00000188315	C3orf62	0.0253581
Esophagus, Muscularis	ENSG00000273356	RP11-804H8.6	0.0254115
Subcutaneous adipose	ENSG00000269928	RP11-849F2.8	0.0254225
Pituitary	ENSG00000172046	USP19	0.0254577
Lung	ENSG00000273356	RP11-804H8.6	0.0256644
Liver	ENSG00000188315	C3orf62	0.025665
Ovary	ENSG00000233276	GPX1	0.0256662
Tibial nerve	ENSG00000173421	CCDC36	0.0261439
Small intestine, Terminal ileum	ENSG00000272156	RP11-477N3.1	0.0262036
Prostate	ENSG00000177479	ARIH2	0.0263494
Heart, Left ventricle	ENSG00000184500	PROS1	0.0264354
Skin, Sun exposed	ENSG00000164068	RNF123	0.0264414
Skin, Not sun exposed	ENSG00000164062	APEH	0.0265548
Visceral omentum adipose	ENSG00000135502	SLC26A10	0.0266373
Heart, Left ventricle	ENSG00000225399	RP11-3B7.1	0.0266418
Subcutaneous adipose	ENSG00000135502	SLC26A10	0.0267123
Skin, Sun exposed	ENSG00000178977	LINC00324	0.0269406
Esophagus, Mucosa	ENSG00000164078	MST1R	0.0269863
Pituitary	ENSG00000269928	RP11-849F2.8	0.0271234
Lung	ENSG00000114268	PFKFB4	0.0274258
Skeletal muscle	ENSG00000164078	MST1R	0.0278345
Brain, Anterior cingulate cortex (BA24)	ENSG00000001617	SEMA3F	0.0281194
CommonMind DLPFC	ENSG00000178467	P4HTM	0.0281666
Brain, Frontal cortex (BA9)	ENSG00000164068	RNF123	0.0281685
Ovary	ENSG00000177479	ARIH2	0.0282919
Colon, Transverse	ENSG00000173531	MST1	0.0283244
Skeletal muscle	ENSG00000178149	DALRD3	0.0284187
Esophagus, Muscularis	ENSG00000184500	PROS1	0.0284454
Spleen	ENSG00000273356	RP11-804H8.6	0.0285491
Lung	ENSG00000119737	GPR75	0.0286911
Subcutaneous adipose	ENSG00000001617	SEMA3F	0.0287645
Breast mammary tissue	ENSG00000178977	LINC00324	0.0288897
Spleen	ENSG00000178057	NDUFAF3	0.0289362
Ovary	ENSG00000183762	KREMEN1	0.0289709
Brain, Cortex	ENSG00000178467	P4HTM	0.0291998
Tibial artery	ENSG00000173531	MST1	0.029269
Cells, EBV-transformed lymphocytes	ENSG00000115239	ASB3	0.0292951
Skeletal muscle	ENSG00000130489	SCO2	0.0295489
Whole blood	ENSG00000173531	MST1	0.0295846
Heart, Left ventricle	ENSG00000173402	DAG1	0.0297047
Skin, Sun exposed	ENSG00000164062	APEH	0.0297934
Cells, Transformed fibroblasts	ENSG00000177479	ARIH2	0.0298357
Brain, Substantia nigra	ENSG00000178252	WDR6	0.0302307
Esophagus, Gastroesophageal junction	ENSG00000269928	RP11-849F2.8	0.0302409
Visceral omentum adipose	ENSG00000001617	SEMA3F	0.0302745
DGN Whole blood	ENSG00000225697	SLC26A6	0.0302978
Tibial nerve	ENSG00000164062	APEH	0.0303448
Brain, Cerebellar hemisphere	ENSG00000272156	RP11-477N3.1	0.0312953
Cells, Transformed fibroblasts	ENSG00000173402	DAG1	0.0313268
Spleen	ENSG00000177479	ARIH2	0.0314813
Small intestine, Terminal ileum	ENSG00000273356	RP11-804H8.6	0.0315125
Whole blood	ENSG00000269928	RP11-849F2.8	0.031597
Brain, Spinal cord (cervical c-1)	ENSG00000269962	RP13-238F13.5	0.0316101
Liver	ENSG00000225697	SLC26A6	0.0316528
Tibial artery	ENSG00000178149	DALRD3	0.0317863
Visceral omentum adipose	ENSG00000145029	NICN1	0.0318665
Subcutaneous adipose	ENSG00000173421	CCDC36	0.0319542
Esophagus, Mucosa	ENSG00000184500	PROS1	0.0319669
Brain, Putamen basal ganglia	ENSG00000233276	GPX1	0.0319723
Stomach	ENSG00000130489	SCO2	0.0320426
Brain, Cerebellar hemisphere	ENSG00000108001	EBF3	0.0322481
Aorta artery	ENSG00000272156	RP11-477N3.1	0.0322698
Brain, Amygdala	ENSG00000178252	WDR6	0.032718
Esophagus, Gastroesophageal junction	ENSG00000115239	ASB3	0.0329708
Brain, Cerebellum	ENSG00000145029	NICN1	0.0330204
Esophagus, Mucosa	ENSG00000183762	KREMEN1	0.0331013
Skeletal muscle	ENSG00000269928	RP11-849F2.8	0.0332113
Heart, Left ventricle	ENSG00000269928	RP11-849F2.8	0.0334047
Esophagus, Gastroesophageal junction	ENSG00000178149	DALRD3	0.0335145
Esophagus, Mucosa	ENSG00000164068	RNF123	0.0335744
Aorta artery	ENSG00000130489	SCO2	0.0337121
Lung	ENSG00000108001	EBF3	0.0340113
Brain, Cerebellum	ENSG00000130489	SCO2	0.034029
Lung	ENSG00000269928	RP11-849F2.8	0.034056
Skeletal muscle	ENSG00000273356	RP11-804H8.6	0.034099
Skin, Not sun exposed	ENSG00000269928	RP11-849F2.8	0.0341717
Tibial nerve	ENSG00000177352	CCDC71	0.0342418
Colon, Sigmoid	ENSG00000272156	RP11-477N3.1	0.0343321
Testis	ENSG00000173531	MST1	0.0343954
Tibial nerve	ENSG00000233276	GPX1	0.0348004
Visceral omentum adipose	ENSG00000269928	RP11-849F2.8	0.0350005
Heart, Left ventricle	ENSG00000001617	SEMA3F	0.0353311
Cells, Transformed fibroblasts	ENSG00000114268	PFKFB4	0.0354321
Brain, Hippocampus	ENSG00000177352	CCDC71	0.0356685
Tibial artery	ENSG00000119737	GPR75	0.035684
Colon, Transverse	ENSG00000145029	NICN1	0.0356886
Tibial nerve	ENSG00000178149	DALRD3	0.0357868
Skin, Sun exposed	ENSG00000184500	PROS1	0.0358732
Liver	ENSG00000119737	GPR75	0.035935
Heart, Atrial appendage	ENSG00000178057	NDUFAF3	0.0361462
CommonMind DLPFC	ENSG00000233276	GPX1	0.036331
Lung	ENSG00000177479	ARIH2	0.0364365
Tibial nerve	ENSG00000272156	RP11-477N3.1	0.0365342
Liver	ENSG00000177479	ARIH2	0.0365483
Ovary	ENSG00000178467	P4HTM	0.0367154
Ovary	ENSG00000197496	SLC2A10	0.0369219
Tibial artery	ENSG00000164078	MST1R	0.0369354
Brain, Caudate basal ganglia	ENSG00000145029	NICN1	0.0370078
Tibial artery	ENSG00000269928	RP11-849F2.8	0.037115
Heart, Atrial appendage	ENSG00000239697	TNFSF12	0.0371269
Heart, Left ventricle	ENSG00000139531	SUOX	0.0372491
Visceral omentum adipose	ENSG00000164078	MST1R	0.0377892
Esophagus, Gastroesophageal junction	ENSG00000164068	RNF123	0.0379215
Testis	ENSG00000225399	RP11-3B7.1	0.0381468
Pituitary	ENSG00000173421	CCDC36	0.0383142
Coronary artery	ENSG00000173421	CCDC36	0.0383237
Heart, Atrial appendage	ENSG00000164078	MST1R	0.0384588
Spleen	ENSG00000225399	RP11-3B7.1	0.0386464
Esophagus, Mucosa	ENSG00000173421	CCDC36	0.0388066
Aorta artery	ENSG00000001617	SEMA3F	0.0395306
Tibial nerve	ENSG00000225399	RP11-3B7.1	0.0398388
Esophagus, Gastroesophageal junction	ENSG00000145029	NICN1	0.0399192
DGN Whole blood	ENSG00000178149	DALRD3	0.040048
Brain, Cerebellar hemisphere	ENSG00000183396	TMEM89	0.0402441
Skin, Sun exposed	ENSG00000114268	PFKFB4	0.0402947
Visceral omentum adipose	ENSG00000239697	TNFSF12	0.0408574
Esophagus, Muscularis	ENSG00000164078	MST1R	0.0411686
Esophagus, Mucosa	ENSG00000233276	GPX1	0.0414049
Aorta artery	ENSG00000178467	P4HTM	0.0415185
DGN Whole blood	ENSG00000188315	C3orf62	0.0416206
Brain, Spinal cord (cervical c-1)	ENSG00000001617	SEMA3F	0.0417162
Brain, Hypothalamus	ENSG00000173531	MST1	0.0417986
Esophagus, Mucosa	ENSG00000115239	ASB3	0.0418687
Colon, Transverse	ENSG00000269928	RP11-849F2.8	0.0420461
Spleen	ENSG00000115239	ASB3	0.0425065
Prostate	ENSG00000269928	RP11-849F2.8	0.0425822
Esophagus, Muscularis	ENSG00000178700	DHFR2	0.0426646
Brain, Cerebellar hemisphere	ENSG00000114268	PFKFB4	0.0426793
Breast mammary tissue	ENSG00000177479	ARIH2	0.0427177
Skin, Not sun exposed	ENSG00000114268	PFKFB4	0.0428897
Vagina	ENSG00000170430	MGMT	0.0429433
Brain, Caudate basal ganglia	ENSG00000177352	CCDC71	0.0429532
Visceral omentum adipose	ENSG00000173421	CCDC36	0.0438299
Brain, Hippocampus	ENSG00000173421	CCDC36	0.0439191
Breast mammary tissue	ENSG00000178467	P4HTM	0.0440404
Testis	ENSG00000143942	CHAC2	0.0443282
Brain, Nucleus accumbens basal ganglia	ENSG00000164078	MST1R	0.0445029
Tibial nerve	ENSG00000239697	TNFSF12	0.044652
DGN Whole blood	ENSG00000177479	ARIH2	0.0450326
Esophagus, Mucosa	ENSG00000177479	ARIH2	0.0450804
Esophagus, Gastroesophageal junction	ENSG00000225399	RP11-3B7.1	0.0457812
Subcutaneous adipose	ENSG00000272156	RP11-477N3.1	0.0459939
Uterus	ENSG00000001617	SEMA3F	0.0461643
Prostate	ENSG00000225399	RP11-3B7.1	0.046233
DGN Whole blood	ENSG00000143942	CHAC2	0.0464221
Skin, Not sun exposed	ENSG00000273356	RP11-804H8.6	0.0464461
Skin, Not sun exposed	ENSG00000177479	ARIH2	0.0471852
DGN Whole blood	ENSG00000145029	NICN1	0.0474146
Esophagus, Gastroesophageal junction	ENSG00000273356	RP11-804H8.6	0.0474306
Esophagus, Mucosa	ENSG00000145029	NICN1	0.0477914
Coronary artery	ENSG00000177352	CCDC71	0.0479226
Skeletal muscle	ENSG00000173531	MST1	0.0479983
Subcutaneous adipose	ENSG00000164062	APEH	0.0481277
Esophagus, Muscularis	ENSG00000225399	RP11-3B7.1	0.0482326
Pituitary	ENSG00000272156	RP11-477N3.1	0.0483497
Breast mammary tissue	ENSG00000213672	NCKIPSD	0.0488164
Brain, Frontal cortex (BA9)	ENSG00000173421	CCDC36	0.0489638
CommonMind DLPFC	ENSG00000170430	MGMT	0.0490052
Esophagus, Mucosa	ENSG00000273356	RP11-804H8.6	0.0491602
Ovary	ENSG00000272156	RP11-477N3.1	0.0492177
Skin, Not sun exposed	ENSG00000229453	SPINK8	0.0493221
Thyroid	ENSG00000273356	RP11-804H8.6	0.0495104
Subcutaneous adipose	ENSG00000130489	SCO2	0.0495912
Thyroid	ENSG00000183396	TMEM89	0.050702
Brain, Amygdala	ENSG00000177479	ARIH2	0.0508569
Brain, Putamen basal ganglia	ENSG00000168036	CTNNB1	0.0512622
Brain, Nucleus accumbens basal ganglia	ENSG00000168036	CTNNB1	0.0515112
Coronary artery	ENSG00000114268	PFKFB4	0.0517309
Coronary artery	ENSG00000225399	RP11-3B7.1	0.0517401
Skin, Not sun exposed	ENSG00000145029	NICN1	0.0517668
Aorta artery	ENSG00000114268	PFKFB4	0.0520963
Brain, Cortex	ENSG00000178149	DALRD3	0.0521801
Brain, Putamen basal ganglia	ENSG00000178467	P4HTM	0.0522993
Brain, Cerebellum	ENSG00000178149	DALRD3	0.0525731
Subcutaneous adipose	ENSG00000239697	TNFSF12	0.0526177
Brain, Cortex	ENSG00000114268	PFKFB4	0.0530044
Brain, Cortex	ENSG00000221883	ARIH2OS	0.053098
Breast mammary tissue	ENSG00000183762	KREMEN1	0.053134
DGN Whole blood	ENSG00000229453	SPINK8	0.053137
Colon, Sigmoid	ENSG00000225399	RP11-3B7.1	0.0537094
Skin, Not sun exposed	ENSG00000197496	SLC2A10	0.0537917
Subcutaneous adipose	ENSG00000162458	FBLIM1	0.0538233
Pancreas	ENSG00000114383	TUSC2	0.0539727
Colon, Sigmoid	ENSG00000239697	TNFSF12	0.054163
Skin, Sun exposed	ENSG00000272156	RP11-477N3.1	0.0545265
Skeletal muscle	ENSG00000168036	CTNNB1	0.0545843
Coronary artery	ENSG00000178149	DALRD3	0.0546046
Brain, Spinal cord (cervical c-1)	ENSG00000273356	RP11-804H8.6	0.0547772
Skin, Sun exposed	ENSG00000177479	ARIH2	0.0549998
Coronary artery	ENSG00000272156	RP11-477N3.1	0.0550703
Heart, Atrial appendage	ENSG00000001617	SEMA3F	0.0551049
Brain, Nucleus accumbens basal ganglia	ENSG00000177352	CCDC71	0.0551771
Brain, Hypothalamus	ENSG00000139531	SUOX	0.0552344
Spleen	ENSG00000130489	SCO2	0.0553402
Liver	ENSG00000164078	MST1R	0.055379
Subcutaneous adipose	ENSG00000145029	NICN1	0.0556132
Skeletal muscle	ENSG00000173421	CCDC36	0.0557269
Esophagus, Muscularis	ENSG00000164062	APEH	0.0559499
Brain, Spinal cord (cervical c-1)	ENSG00000119737	GPR75	0.0561246
Adrenal gland	ENSG00000178700	DHFR2	0.0563993
Visceral omentum adipose	ENSG00000225399	RP11-3B7.1	0.0566815
Stomach	ENSG00000168036	CTNNB1	0.0567971
Small intestine, Terminal ileum	ENSG00000173421	CCDC36	0.0574209
Pancreas	ENSG00000178149	DALRD3	0.0576412
Esophagus, Mucosa	ENSG00000178149	DALRD3	0.058265
Brain, Anterior cingulate cortex (BA24)	ENSG00000164078	MST1R	0.0587558
Subcutaneous adipose	ENSG00000173531	MST1	0.0587748
Colon, Transverse	ENSG00000173421	CCDC36	0.0588049
Colon, Transverse	ENSG00000164078	MST1R	0.0588126
Brain, Hypothalamus	ENSG00000272156	RP11-477N3.1	0.0589131
Tibial nerve	ENSG00000164078	MST1R	0.0592507
Aorta artery	ENSG00000273356	RP11-804H8.6	0.0593447
Whole blood	ENSG00000139531	SUOX	0.0594726
Thyroid	ENSG00000162458	FBLIM1	0.0595509
Lung	ENSG00000225399	RP11-3B7.1	0.0595999
Liver	ENSG00000108001	EBF3	0.0597128
Skeletal muscle	ENSG00000272156	RP11-477N3.1	0.059956
Brain, Anterior cingulate cortex (BA24)	ENSG00000139531	SUOX	0.0599721
Pituitary	ENSG00000145029	NICN1	0.0600957
DGN Whole blood	ENSG00000197728	RPS26	0.0604907
Whole blood	ENSG00000184500	PROS1	0.0606087
Whole blood	ENSG00000178977	LINC00324	0.0607555
Esophagus, Mucosa	ENSG00000197496	SLC2A10	0.060772
Tibial artery	ENSG00000135502	SLC26A10	0.0607903
Skin, Sun exposed	ENSG00000173531	MST1	0.0609383
Brain, Substantia nigra	ENSG00000001617	SEMA3F	0.0609934
Coronary artery	ENSG00000213672	NCKIPSD	0.0612895
Brain, Cerebellar hemisphere	ENSG00000139531	SUOX	0.0616927
Esophagus, Mucosa	ENSG00000130489	SCO2	0.0618264
Pituitary	ENSG00000178467	P4HTM	0.0618362
Brain, Hippocampus	ENSG00000229453	SPINK8	0.0619174
Heart, Left ventricle	ENSG00000173421	CCDC36	0.0620855
Thyroid	ENSG00000178149	DALRD3	0.0622136
CommonMind DLPFC	ENSG00000178252	WDR6	0.0624296
Testis	ENSG00000173421	CCDC36	0.0628159
Vagina	ENSG00000173531	MST1	0.0630516
Thyroid	ENSG00000272156	RP11-477N3.1	0.0631524
Thyroid	ENSG00000130489	SCO2	0.063229
Thyroid	ENSG00000164078	MST1R	0.0635043
Brain, Cortex	ENSG00000233276	GPX1	0.0639969
Visceral omentum adipose	ENSG00000173531	MST1	0.0641014
Tibial nerve	ENSG00000135502	SLC26A10	0.0642301
Esophagus, Muscularis	ENSG00000178057	NDUFAF3	0.0642387
Skin, Not sun exposed	ENSG00000164078	MST1R	0.0642577
Esophagus, Muscularis	ENSG00000239697	TNFSF12	0.0645443
Brain, Frontal cortex (BA9)	ENSG00000177352	CCDC71	0.0648717
Brain, Spinal cord (cervical c-1)	ENSG00000183762	KREMEN1	0.0651338
Brain, Substantia nigra	ENSG00000170430	MGMT	0.065435
Tibial artery	ENSG00000239697	TNFSF12	0.0655223
Brain, Substantia nigra	ENSG00000177479	ARIH2	0.0657862
Brain, Amygdala	ENSG00000173531	MST1	0.0660057
Cells, Transformed fibroblasts	ENSG00000130489	SCO2	0.0660379
Cells, Transformed fibroblasts	ENSG00000183762	KREMEN1	0.0664687
Colon, Transverse	ENSG00000130489	SCO2	0.0667287
CommonMind DLPFC	ENSG00000004534	RBM6	0.0667895
Aorta artery	ENSG00000184500	PROS1	0.066844
Colon, Sigmoid	ENSG00000178252	WDR6	0.0674139
Cells, EBV-transformed lymphocytes	ENSG00000130489	SCO2	0.06765
Skeletal muscle	ENSG00000164068	RNF123	0.0676923
Skin, Sun exposed	ENSG00000164078	MST1R	0.0677257
Spleen	ENSG00000164068	RNF123	0.068209
Minor salivary gland	ENSG00000269928	RP11-849F2.8	0.0684592
Brain, Nucleus accumbens basal ganglia	ENSG00000164068	RNF123	0.0685502
Aorta artery	ENSG00000183396	TMEM89	0.068555
Brain, Anterior cingulate cortex (BA24)	ENSG00000233276	GPX1	0.0689093
Brain, Spinal cord (cervical c-1)	ENSG00000139531	SUOX	0.0694518
Ovary	ENSG00000139531	SUOX	0.0694806
CommonMind DLPFC	ENSG00000213672	NCKIPSD	0.0701776
Esophagus, Mucosa	ENSG00000178467	P4HTM	0.070408
Tibial nerve	ENSG00000269928	RP11-849F2.8	0.0705287
Visceral omentum adipose	ENSG00000130489	SCO2	0.071044
Cells, Transformed fibroblasts	ENSG00000164078	MST1R	0.0716645
Adrenal gland	ENSG00000178252	WDR6	0.0720425
Heart, Left ventricle	ENSG00000164078	MST1R	0.0720786
Whole blood	ENSG00000133794	ARNTL	0.0722371
Adrenal gland	ENSG00000272156	RP11-477N3.1	0.0724818
Spleen	ENSG00000173421	CCDC36	0.0728291
Esophagus, Mucosa	ENSG00000272156	RP11-477N3.1	0.0730964
Ovary	ENSG00000178977	LINC00324	0.0731361
Vagina	ENSG00000164068	RNF123	0.0734032
Brain, Cortex	ENSG00000170430	MGMT	0.0734473
Whole blood	ENSG00000213672	NCKIPSD	0.0734624
Brain, Cerebellum	ENSG00000272156	RP11-477N3.1	0.0735715
Esophagus, Mucosa	ENSG00000173402	DAG1	0.0736225
Subcutaneous adipose	ENSG00000177479	ARIH2	0.0737549
DGN Whole blood	ENSG00000164062	APEH	0.0739852
Subcutaneous adipose	ENSG00000184500	PROS1	0.0740438
Tibial artery	ENSG00000272156	RP11-477N3.1	0.0741487
Lung	ENSG00000164068	RNF123	0.0743566
Adrenal gland	ENSG00000177479	ARIH2	0.0748868
Brain, Putamen basal ganglia	ENSG00000139531	SUOX	0.0755851
Thyroid	ENSG00000269928	RP11-849F2.8	0.0756449
Lung	ENSG00000164078	MST1R	0.0757187
Tibial artery	ENSG00000145029	NICN1	0.0761657
Skin, Sun exposed	ENSG00000197496	SLC2A10	0.0763521
Tibial artery	ENSG00000162458	FBLIM1	0.0764111
Brain, Cortex	ENSG00000184500	PROS1	0.0766251
Brain, Putamen basal ganglia	ENSG00000164068	RNF123	0.0769442
DGN Whole blood	ENSG00000178700	DHFR2	0.0773157
Heart, Atrial appendage	ENSG00000173531	MST1	0.077846
Cells, Transformed fibroblasts	ENSG00000184500	PROS1	0.0780681
Uterus	ENSG00000177479	ARIH2	0.0784022
Brain, Nucleus accumbens basal ganglia	ENSG00000170430	MGMT	0.0792048
Adrenal gland	ENSG00000173531	MST1	0.0795266
Small intestine, Terminal ileum	ENSG00000233276	GPX1	0.0797661
Thyroid	ENSG00000183762	KREMEN1	0.0803751
Brain, Putamen basal ganglia	ENSG00000170430	MGMT	0.0806266
Brain, Frontal cortex (BA9)	ENSG00000164078	MST1R	0.0806365
Pituitary	ENSG00000213672	NCKIPSD	0.0806821
Brain, Putamen basal ganglia	ENSG00000178252	WDR6	0.0810534
Brain, Hippocampus	ENSG00000139531	SUOX	0.0815758
DGN Whole blood	ENSG00000114268	PFKFB4	0.0816556
Esophagus, Mucosa	ENSG00000173531	MST1	0.0817008
Whole blood	ENSG00000183762	KREMEN1	0.081892
Lung	ENSG00000173421	CCDC36	0.0825324
Cells, EBV-transformed lymphocytes	ENSG00000177352	CCDC71	0.082684
Testis	ENSG00000145029	NICN1	0.0827868
Brain, Hypothalamus	ENSG00000004534	RBM6	0.0835198
Heart, Atrial appendage	ENSG00000139531	SUOX	0.0839015
Subcutaneous adipose	ENSG00000164078	MST1R	0.0842821
Whole blood	ENSG00000229453	SPINK8	0.0844181
Esophagus, Mucosa	ENSG00000229453	SPINK8	0.0847956
Skin, Not sun exposed	ENSG00000272156	RP11-477N3.1	0.0853077
Brain, Hypothalamus	ENSG00000213672	NCKIPSD	0.0856212
Esophagus, Muscularis	ENSG00000173421	CCDC36	0.0863914
Visceral omentum adipose	ENSG00000272156	RP11-477N3.1	0.0870165
Esophagus, Muscularis	ENSG00000197496	SLC2A10	0.0873585
Skeletal muscle	ENSG00000135502	SLC26A10	0.0888168
Coronary artery	ENSG00000164068	RNF123	0.0891409
Esophagus, Muscularis	ENSG00000145029	NICN1	0.0897134
Skin, Sun exposed	ENSG00000213672	NCKIPSD	0.0907448
DGN Whole blood	ENSG00000173421	CCDC36	0.091039
Pancreas	ENSG00000177479	ARIH2	0.0910847
Breast mammary tissue	ENSG00000130489	SCO2	0.0911727
Heart, Atrial appendage	ENSG00000184500	PROS1	0.091173
Spleen	ENSG00000269928	RP11-849F2.8	0.0921513
Brain, Cortex	ENSG00000164078	MST1R	0.0923665
Esophagus, Muscularis	ENSG00000272156	RP11-477N3.1	0.0924041
Coronary artery	ENSG00000119737	GPR75	0.0929737
Heart, Atrial appendage	ENSG00000135502	SLC26A10	0.0935599
Brain, Cerebellum	ENSG00000178467	P4HTM	0.0942698
Brain, Frontal cortex (BA9)	ENSG00000239697	TNFSF12	0.0947941
Skin, Sun exposed	ENSG00000178149	DALRD3	0.0953174
Tibial nerve	ENSG00000178467	P4HTM	0.0955026
Cells, Transformed fibroblasts	ENSG00000197496	SLC2A10	0.0962341
Esophagus, Mucosa	ENSG00000164062	APEH	0.0965786
Visceral omentum adipose	ENSG00000183762	KREMEN1	0.0966383
Skin, Not sun exposed	ENSG00000164068	RNF123	0.0966524
Cells, Transformed fibroblasts	ENSG00000173531	MST1	0.097015
Visceral omentum adipose	ENSG00000164068	RNF123	0.0983033
Tibial nerve	ENSG00000213719	CLIC1	0.0983257
Coronary artery	ENSG00000269928	RP11-849F2.8	0.0983287
DGN Whole blood	ENSG00000172037	LAMB2	0.0989712
Tibial artery	ENSG00000197496	SLC2A10	0.0989899
Brain, Amygdala	ENSG00000168036	CTNNB1	0.0990162
Cells, EBV-transformed lymphocytes	ENSG00000225697	SLC26A6	0.0990473
Cells, Transformed fibroblasts	ENSG00000164068	RNF123	0.0992433
Aorta artery	ENSG00000145029	NICN1	0.0995052
Cells, Transformed fibroblasts	ENSG00000139531	SUOX	0.099964
Coronary artery	ENSG00000145029	NICN1	0.10055
Lung	ENSG00000225697	SLC26A6	0.100672
Brain, Caudate basal ganglia	ENSG00000108001	EBF3	0.101221
Esophagus, Muscularis	ENSG00000178252	WDR6	0.101391
Lung	ENSG00000178467	P4HTM	0.102871
Brain, Hypothalamus	ENSG00000164068	RNF123	0.103104
Brain, Frontal cortex (BA9)	ENSG00000178252	WDR6	0.103259
Brain, Cortex	ENSG00000139531	SUOX	0.103636
Heart, Atrial appendage	ENSG00000173421	CCDC36	0.104225
Tibial artery	ENSG00000183396	TMEM89	0.104343
Brain, Caudate basal ganglia	ENSG00000272156	RP11-477N3.1	0.105409
Thyroid	ENSG00000164068	RNF123	0.105555
Brain, Anterior cingulate cortex (BA24)	ENSG00000173531	MST1	0.10577
Cells, EBV-transformed lymphocytes	ENSG00000164062	APEH	0.105884
Lung	ENSG00000145029	NICN1	0.106317
Esophagus, Gastroesophageal junction	ENSG00000272156	RP11-477N3.1	0.106541
Colon, Sigmoid	ENSG00000164078	MST1R	0.106625
Spleen	ENSG00000178252	WDR6	0.106705
Brain, Hippocampus	ENSG00000004534	RBM6	0.106801
Brain, Anterior cingulate cortex (BA24)	ENSG00000164068	RNF123	0.107026
Esophagus, Muscularis	ENSG00000139531	SUOX	0.107066
Stomach	ENSG00000173531	MST1	0.107215
Cells, Transformed fibroblasts	ENSG00000164062	APEH	0.109364
Tibial nerve	ENSG00000197496	SLC2A10	0.110096
Pituitary	ENSG00000197496	SLC2A10	0.110335
Esophagus, Gastroesophageal junction	ENSG00000178252	WDR6	0.110363
Skin, Not sun exposed	ENSG00000213672	NCKIPSD	0.110492
Tibial artery	ENSG00000225399	RP11-3B7.1	0.110497
Lung	ENSG00000173531	MST1	0.11094
DGN Whole blood	ENSG00000173531	MST1	0.111017
Aorta artery	ENSG00000139531	SUOX	0.111441
DGN Whole blood	ENSG00000178467	P4HTM	0.111819
DGN Whole blood	ENSG00000139531	SUOX	0.112504
Liver	ENSG00000130489	SCO2	0.11252
Prostate	ENSG00000213672	NCKIPSD	0.112652
Spleen	ENSG00000213672	NCKIPSD	0.112884
Heart, Left ventricle	ENSG00000130489	SCO2	0.113341
Spleen	ENSG00000229453	SPINK8	0.113854
Esophagus, Gastroesophageal junction	ENSG00000139531	SUOX	0.11399
Stomach	ENSG00000213672	NCKIPSD	0.114228
Colon, Transverse	ENSG00000164068	RNF123	0.114581
Brain, Cortex	ENSG00000164068	RNF123	0.114589
Small intestine, Terminal ileum	ENSG00000139531	SUOX	0.116042
Skin, Sun exposed	ENSG00000229453	SPINK8	0.116236
Aorta artery	ENSG00000135502	SLC26A10	0.116286
Uterus	ENSG00000213672	NCKIPSD	0.11685
Testis	ENSG00000139531	SUOX	0.117765
Thyroid	ENSG00000177479	ARIH2	0.117975
Subcutaneous adipose	ENSG00000213672	NCKIPSD	0.118325
Heart, Left ventricle	ENSG00000213672	NCKIPSD	0.118416
Brain, Hippocampus	ENSG00000178467	P4HTM	0.118794
Thyroid	ENSG00000178467	P4HTM	0.118987
Vagina	ENSG00000004534	RBM6	0.119227
Brain, Frontal cortex (BA9)	ENSG00000233276	GPX1	0.120205
Coronary artery	ENSG00000183396	TMEM89	0.120303
Visceral omentum adipose	ENSG00000197496	SLC2A10	0.121331
Thyroid	ENSG00000225697	SLC26A6	0.122044
Brain, Cerebellum	ENSG00000170430	MGMT	0.122578
Coronary artery	ENSG00000172046	USP19	0.123234
Brain, Cerebellum	ENSG00000108001	EBF3	0.123818
Uterus	ENSG00000004534	RBM6	0.12382
Liver	ENSG00000178252	WDR6	0.124175
Adrenal gland	ENSG00000130489	SCO2	0.12442
Aorta artery	ENSG00000173421	CCDC36	0.124424
Small intestine, Terminal ileum	ENSG00000173531	MST1	0.124656
Aorta artery	ENSG00000164068	RNF123	0.124767
Breast mammary tissue	ENSG00000272156	RP11-477N3.1	0.124933
Pancreas	ENSG00000178467	P4HTM	0.125026
Whole blood	ENSG00000239697	TNFSF12	0.126493
Aorta artery	ENSG00000178252	WDR6	0.126854
Minor salivary gland	ENSG00000170430	MGMT	0.127868
Esophagus, Muscularis	ENSG00000164068	RNF123	0.128169
Brain, Hippocampus	ENSG00000173531	MST1	0.128422
Heart, Left ventricle	ENSG00000178252	WDR6	0.128438
Tibial artery	ENSG00000139531	SUOX	0.128789
Esophagus, Gastroesophageal junction	ENSG00000173421	CCDC36	0.130011
Breast mammary tissue	ENSG00000164068	RNF123	0.130303
Brain, Cerebellar hemisphere	ENSG00000164078	MST1R	0.131173
Colon, Sigmoid	ENSG00000173421	CCDC36	0.131259
Small intestine, Terminal ileum	ENSG00000170430	MGMT	0.131717
Brain, Cerebellum	ENSG00000173531	MST1	0.131972
Pancreas	ENSG00000269928	RP11-849F2.8	0.132625
Tibial nerve	ENSG00000168036	CTNNB1	0.134306
Brain, Cerebellar hemisphere	ENSG00000004534	RBM6	0.134424
Subcutaneous adipose	ENSG00000197496	SLC2A10	0.134759
Brain, Caudate basal ganglia	ENSG00000139531	SUOX	0.134772
Lung	ENSG00000130489	SCO2	0.135582
Cells, EBV-transformed lymphocytes	ENSG00000170430	MGMT	0.136479
Heart, Left ventricle	ENSG00000272156	RP11-477N3.1	0.136752
Cells, Transformed fibroblasts	ENSG00000178149	DALRD3	0.136967
Coronary artery	ENSG00000162458	FBLIM1	0.137541
Cells, EBV-transformed lymphocytes	ENSG00000004534	RBM6	0.137638
Cells, Transformed fibroblasts	ENSG00000239697	TNFSF12	0.13771
Colon, Transverse	ENSG00000139531	SUOX	0.137767
Prostate	ENSG00000115239	ASB3	0.137981
Tibial artery	ENSG00000164068	RNF123	0.138206
Brain, Nucleus accumbens basal ganglia	ENSG00000213672	NCKIPSD	0.138534
Brain, Cerebellar hemisphere	ENSG00000164068	RNF123	0.13894
Brain, Nucleus accumbens basal ganglia	ENSG00000139531	SUOX	0.139125
Brain, Putamen basal ganglia	ENSG00000213672	NCKIPSD	0.139154
Small intestine, Terminal ileum	ENSG00000178252	WDR6	0.139204
Thyroid	ENSG00000173531	MST1	0.139409
Tibial nerve	ENSG00000145029	NICN1	0.139671
Brain, Hippocampus	ENSG00000170430	MGMT	0.139735
Brain, Putamen basal ganglia	ENSG00000135502	SLC26A10	0.141349
Aorta artery	ENSG00000197496	SLC2A10	0.142342
Whole blood	ENSG00000170430	MGMT	0.142527
Vagina	ENSG00000178252	WDR6	0.143119
Brain, Hypothalamus	ENSG00000213719	CLIC1	0.144257
Brain, Spinal cord (cervical c-1)	ENSG00000168036	CTNNB1	0.144268
Coronary artery	ENSG00000178252	WDR6	0.144896
Testis	ENSG00000213719	CLIC1	0.146342
Skin, Not sun exposed	ENSG00000139531	SUOX	0.148515
Brain, Amygdala	ENSG00000004534	RBM6	0.148732
Lung	ENSG00000213672	NCKIPSD	0.148775
Pancreas	ENSG00000183762	KREMEN1	0.150129
Colon, Sigmoid	ENSG00000145029	NICN1	0.150223
Brain, Cortex	ENSG00000213672	NCKIPSD	0.152407
Visceral omentum adipose	ENSG00000213672	NCKIPSD	0.152815
Cells, Transformed fibroblasts	ENSG00000233276	GPX1	0.153232
Ovary	ENSG00000170430	MGMT	0.153724
Esophagus, Gastroesophageal junction	ENSG00000170430	MGMT	0.153829
Colon, Sigmoid	ENSG00000164068	RNF123	0.154967
Brain, Cerebellar hemisphere	ENSG00000178252	WDR6	0.154998
Prostate	ENSG00000145029	NICN1	0.15551
DGN Whole blood	ENSG00000133794	ARNTL	0.155797
Liver	ENSG00000213672	NCKIPSD	0.155827
Pancreas	ENSG00000272156	RP11-477N3.1	0.155997
Brain, Amygdala	ENSG00000139531	SUOX	0.15747
Skeletal muscle	ENSG00000225697	SLC26A6	0.157617
Liver	ENSG00000272156	RP11-477N3.1	0.157648
Brain, Nucleus accumbens basal ganglia	ENSG00000269928	RP11-849F2.8	0.158237
Brain, Amygdala	ENSG00000108001	EBF3	0.158557
Tibial nerve	ENSG00000001617	SEMA3F	0.159068
Brain, Frontal cortex (BA9)	ENSG00000170430	MGMT	0.159085
Skeletal muscle	ENSG00000213672	NCKIPSD	0.15938
Spleen	ENSG00000108001	EBF3	0.159431
Coronary artery	ENSG00000170430	MGMT	0.159784
Pituitary	ENSG00000225697	SLC26A6	0.160366
DGN Whole blood	ENSG00000183762	KREMEN1	0.162017
Esophagus, Gastroesophageal junction	ENSG00000213672	NCKIPSD	0.162116
Brain, Hippocampus	ENSG00000178252	WDR6	0.162207
Brain, Cerebellum	ENSG00000177352	CCDC71	0.16254
Testis	ENSG00000183762	KREMEN1	0.162693
Thyroid	ENSG00000213672	NCKIPSD	0.164026
Stomach	ENSG00000178252	WDR6	0.16436
Brain, Cerebellum	ENSG00000233276	GPX1	0.165472
Uterus	ENSG00000170430	MGMT	0.166614
CommonMind DLPFC	ENSG00000197728	RPS26	0.167149
Thyroid	ENSG00000197496	SLC2A10	0.167499
Minor salivary gland	ENSG00000229453	SPINK8	0.167535
DGN Whole blood	ENSG00000239697	TNFSF12	0.167576
Brain, Nucleus accumbens basal ganglia	ENSG00000233276	GPX1	0.167696
Stomach	ENSG00000139531	SUOX	0.168187
Colon, Transverse	ENSG00000178252	WDR6	0.168459
Colon, Sigmoid	ENSG00000213672	NCKIPSD	0.169624
Adrenal gland	ENSG00000004534	RBM6	0.169802
Heart, Left ventricle	ENSG00000170430	MGMT	0.17071
Brain, Caudate basal ganglia	ENSG00000170430	MGMT	0.172008
Brain, Amygdala	ENSG00000213672	NCKIPSD	0.172274
Tibial nerve	ENSG00000173531	MST1	0.172868
Cells, EBV-transformed lymphocytes	ENSG00000178252	WDR6	0.173254
Adrenal gland	ENSG00000183762	KREMEN1	0.173658
Lung	ENSG00000139531	SUOX	0.174537
Brain, Frontal cortex (BA9)	ENSG00000213672	NCKIPSD	0.175258
Brain, Caudate basal ganglia	ENSG00000233276	GPX1	0.175486
Skeletal muscle	ENSG00000004534	RBM6	0.175722
Heart, Atrial appendage	ENSG00000272156	RP11-477N3.1	0.175744
Prostate	ENSG00000178149	DALRD3	0.175865
Liver	ENSG00000162458	FBLIM1	0.176123
Tibial nerve	ENSG00000164068	RNF123	0.176871
Colon, Transverse	ENSG00000197496	SLC2A10	0.177155
Brain, Caudate basal ganglia	ENSG00000213672	NCKIPSD	0.178049
Aorta artery	ENSG00000225399	RP11-3B7.1	0.178288
Pituitary	ENSG00000164068	RNF123	0.178725
Liver	ENSG00000004534	RBM6	0.179289
Brain, Cerebellum	ENSG00000213672	NCKIPSD	0.179638
Subcutaneous adipose	ENSG00000164068	RNF123	0.180834
Brain, Nucleus accumbens basal ganglia	ENSG00000178252	WDR6	0.182794
Colon, Transverse	ENSG00000213672	NCKIPSD	0.184514
Cells, Transformed fibroblasts	ENSG00000173421	CCDC36	0.185437
Prostate	ENSG00000229453	SPINK8	0.186498
Pancreas	ENSG00000213672	NCKIPSD	0.187301
Liver	ENSG00000178149	DALRD3	0.187416
Brain, Hypothalamus	ENSG00000273356	RP11-804H8.6	0.188452
Brain, Frontal cortex (BA9)	ENSG00000004534	RBM6	0.188623
Brain, Amygdala	ENSG00000170430	MGMT	0.188679
Brain, Cerebellar hemisphere	ENSG00000177352	CCDC71	0.189237
Visceral omentum adipose	ENSG00000178252	WDR6	0.189323
Subcutaneous adipose	ENSG00000139531	SUOX	0.190575
Colon, Transverse	ENSG00000272156	RP11-477N3.1	0.193402
Heart, Left ventricle	ENSG00000183762	KREMEN1	0.19374
Testis	ENSG00000213672	NCKIPSD	0.193932
Subcutaneous adipose	ENSG00000183762	KREMEN1	0.197884
Coronary artery	ENSG00000004534	RBM6	0.199787
Tibial artery	ENSG00000213672	NCKIPSD	0.200365
Brain, Cerebellum	ENSG00000164068	RNF123	0.201403
Minor salivary gland	ENSG00000004534	RBM6	0.201461
Skin, Not sun exposed	ENSG00000173531	MST1	0.20182
Pancreas	ENSG00000170430	MGMT	0.202392
Brain, Spinal cord (cervical c-1)	ENSG00000170430	MGMT	0.202468
Aorta artery	ENSG00000213672	NCKIPSD	0.202656
Spleen	ENSG00000139531	SUOX	0.205266
Breast mammary tissue	ENSG00000170430	MGMT	0.206059
Brain, Amygdala	ENSG00000164068	RNF123	0.207547
Brain, Substantia nigra	ENSG00000004534	RBM6	0.208882
Brain, Hypothalamus	ENSG00000170430	MGMT	0.209216
Adrenal gland	ENSG00000213672	NCKIPSD	0.210216
Skin, Sun exposed	ENSG00000139531	SUOX	0.210919
Liver	ENSG00000170430	MGMT	0.211604
Brain, Spinal cord (cervical c-1)	ENSG00000004534	RBM6	0.211846
Pancreas	ENSG00000139531	SUOX	0.21323
Prostate	ENSG00000004534	RBM6	0.213657
Pituitary	ENSG00000139531	SUOX	0.214136
Brain, Anterior cingulate cortex (BA24)	ENSG00000004534	RBM6	0.214642
Heart, Atrial appendage	ENSG00000164068	RNF123	0.215508
Esophagus, Mucosa	ENSG00000213672	NCKIPSD	0.217132
Minor salivary gland	ENSG00000197728	RPS26	0.217837
Stomach	ENSG00000170430	MGMT	0.218645
Brain, Substantia nigra	ENSG00000197728	RPS26	0.220526
Testis	ENSG00000178252	WDR6	0.221259
Thyroid	ENSG00000145029	NICN1	0.222574
Brain, Hippocampus	ENSG00000213672	NCKIPSD	0.225793
DGN Whole blood	ENSG00000177352	CCDC71	0.225877
Lung	ENSG00000135502	SLC26A10	0.226014
Brain, Caudate basal ganglia	ENSG00000004534	RBM6	0.226039
Esophagus, Muscularis	ENSG00000213672	NCKIPSD	0.226601
Whole blood	ENSG00000178252	WDR6	0.226799
Colon, Sigmoid	ENSG00000139531	SUOX	0.22709
Ovary	ENSG00000213672	NCKIPSD	0.229214
Prostate	ENSG00000173421	CCDC36	0.232284
Heart, Left ventricle	ENSG00000135502	SLC26A10	0.232669
Brain, Cerebellum	ENSG00000164078	MST1R	0.233472
Vagina	ENSG00000225697	SLC26A6	0.233639
Whole blood	ENSG00000130489	SCO2	0.233888
Spleen	ENSG00000004534	RBM6	0.235594
Subcutaneous adipose	ENSG00000170430	MGMT	0.235669
Pancreas	ENSG00000178252	WDR6	0.237071
Lung	ENSG00000170430	MGMT	0.237686
Pituitary	ENSG00000170430	MGMT	0.238498
Brain, Cerebellum	ENSG00000139531	SUOX	0.240109
Tibial artery	ENSG00000178252	WDR6	0.242297
Tibial nerve	ENSG00000213672	NCKIPSD	0.247766
Breast mammary tissue	ENSG00000178252	WDR6	0.248053
Skin, Sun exposed	ENSG00000170430	MGMT	0.248476
Brain, Cortex	ENSG00000004534	RBM6	0.253665
Heart, Atrial appendage	ENSG00000178252	WDR6	0.254204
Colon, Sigmoid	ENSG00000170430	MGMT	0.260784
Adrenal gland	ENSG00000170430	MGMT	0.261786
Colon, Transverse	ENSG00000170430	MGMT	0.262113
Esophagus, Mucosa	ENSG00000170430	MGMT	0.262739
Skin, Not sun exposed	ENSG00000004534	RBM6	0.26332
Tibial artery	ENSG00000173421	CCDC36	0.263597
Tibial nerve	ENSG00000170430	MGMT	0.264782
Thyroid	ENSG00000139531	SUOX	0.2661
Brain, Substantia nigra	ENSG00000221883	ARIH2OS	0.266916
Brain, Cerebellum	ENSG00000178252	WDR6	0.268073
Aorta artery	ENSG00000170430	MGMT	0.269622
Prostate	ENSG00000139531	SUOX	0.270011
Testis	ENSG00000170430	MGMT	0.271107
Heart, Atrial appendage	ENSG00000170430	MGMT	0.274316
Pituitary	ENSG00000004534	RBM6	0.274458
Visceral omentum adipose	ENSG00000170430	MGMT	0.276209
Minor salivary gland	ENSG00000173531	MST1	0.277322
Cells, Transformed fibroblasts	ENSG00000170430	MGMT	0.277624
Vagina	ENSG00000213672	NCKIPSD	0.27773
Brain, Nucleus accumbens basal ganglia	ENSG00000004534	RBM6	0.278099
DGN Whole blood	ENSG00000130489	SCO2	0.28011
Skeletal muscle	ENSG00000178252	WDR6	0.285207
Thyroid	ENSG00000170430	MGMT	0.287868
Tibial artery	ENSG00000170430	MGMT	0.288009
Skeletal muscle	ENSG00000170430	MGMT	0.293693
Brain, Spinal cord (cervical c-1)	ENSG00000213672	NCKIPSD	0.294845
Testis	ENSG00000004534	RBM6	0.296457
Aorta artery	ENSG00000004534	RBM6	0.298538
Heart, Atrial appendage	ENSG00000213672	NCKIPSD	0.30153
Esophagus, Gastroesophageal junction	ENSG00000004534	RBM6	0.304867
Brain, Cerebellar hemisphere	ENSG00000213672	NCKIPSD	0.305843
Tibial nerve	ENSG00000004534	RBM6	0.308451
Esophagus, Muscularis	ENSG00000170430	MGMT	0.308639
Stomach	ENSG00000004534	RBM6	0.309028
Tibial nerve	ENSG00000139531	SUOX	0.30905
Liver	ENSG00000173531	MST1	0.309054
Testis	ENSG00000271973	RP11-572O6.1	0.311503
DGN Whole blood	ENSG00000213672	NCKIPSD	0.312322
Prostate	ENSG00000170430	MGMT	0.315366
Skin, Not sun exposed	ENSG00000170430	MGMT	0.316245
Cells, Transformed fibroblasts	ENSG00000004534	RBM6	0.317429
Adrenal gland	ENSG00000197496	SLC2A10	0.321162
Colon, Sigmoid	ENSG00000004534	RBM6	0.321598
Skin, Not sun exposed	ENSG00000178252	WDR6	0.325303
Brain, Putamen basal ganglia	ENSG00000004534	RBM6	0.326489
Visceral omentum adipose	ENSG00000004534	RBM6	0.329849
Brain, Anterior cingulate cortex (BA24)	ENSG00000213672	NCKIPSD	0.330381
Cells, Transformed fibroblasts	ENSG00000213672	NCKIPSD	0.331345
Tibial artery	ENSG00000004534	RBM6	0.331882
Liver	ENSG00000197728	RPS26	0.333911
Pancreas	ENSG00000004534	RBM6	0.338298
Heart, Left ventricle	ENSG00000004534	RBM6	0.342487
Brain, Substantia nigra	ENSG00000239697	TNFSF12	0.344332
Brain, Substantia nigra	ENSG00000173421	CCDC36	0.344355
Lung	ENSG00000178252	WDR6	0.354739
Skin, Sun exposed	ENSG00000004534	RBM6	0.356995
Breast mammary tissue	ENSG00000004534	RBM6	0.358586
DGN Whole blood	ENSG00000178252	WDR6	0.361167
Lung	ENSG00000004534	RBM6	0.36197
Pituitary	ENSG00000173531	MST1	0.364251
Cells, EBV-transformed lymphocytes	ENSG00000197728	RPS26	0.365465
Brain, Frontal cortex (BA9)	ENSG00000139531	SUOX	0.368307
Brain, Cerebellar hemisphere	ENSG00000170430	MGMT	0.368348
Adrenal gland	ENSG00000197728	RPS26	0.373856
Brain, Anterior cingulate cortex (BA24)	ENSG00000170430	MGMT	0.379634
Thyroid	ENSG00000004534	RBM6	0.38235
Cells, Transformed fibroblasts	ENSG00000178467	P4HTM	0.384184
Small intestine, Terminal ileum	ENSG00000004534	RBM6	0.388455
Whole blood	ENSG00000197728	RPS26	0.397243
Skin, Sun exposed	ENSG00000178252	WDR6	0.397605
Esophagus, Mucosa	ENSG00000178252	WDR6	0.398709
Brain, Cerebellum	ENSG00000004534	RBM6	0.399354
Brain, Hippocampus	ENSG00000197728	RPS26	0.406344
Heart, Atrial appendage	ENSG00000004534	RBM6	0.406686
Aorta artery	ENSG00000197728	RPS26	0.407432
Brain, Cortex	ENSG00000197728	RPS26	0.409635
Subcutaneous adipose	ENSG00000004534	RBM6	0.410918
Whole blood	ENSG00000004534	RBM6	0.413074
Esophagus, Muscularis	ENSG00000004534	RBM6	0.414444
DGN Whole blood	ENSG00000170430	MGMT	0.426963
Brain, Substantia nigra	ENSG00000213672	NCKIPSD	0.434491
Brain, Spinal cord (cervical c-1)	ENSG00000197728	RPS26	0.436046
Brain, Amygdala	ENSG00000197728	RPS26	0.43614
DGN Whole blood	ENSG00000004534	RBM6	0.436525
Brain, Putamen basal ganglia	ENSG00000197728	RPS26	0.442445
Esophagus, Mucosa	ENSG00000004534	RBM6	0.44698
Small intestine, Terminal ileum	ENSG00000197728	RPS26	0.449241
Spleen	ENSG00000197728	RPS26	0.450985
Cells, Transformed fibroblasts	ENSG00000178252	WDR6	0.45254
Pancreas	ENSG00000197728	RPS26	0.454391
Subcutaneous adipose	ENSG00000178252	WDR6	0.460883
Esophagus, Gastroesophageal junction	ENSG00000197728	RPS26	0.463342
Prostate	ENSG00000197728	RPS26	0.463493
Brain, Hypothalamus	ENSG00000197728	RPS26	0.468029
Colon, Transverse	ENSG00000004534	RBM6	0.471068
Brain, Cerebellar hemisphere	ENSG00000197728	RPS26	0.481806
Lung	ENSG00000197728	RPS26	0.48588
Tibial nerve	ENSG00000178252	WDR6	0.490324
Spleen	ENSG00000170430	MGMT	0.499534
Heart, Left ventricle	ENSG00000197728	RPS26	0.507422
Brain, Anterior cingulate cortex (BA24)	ENSG00000197728	RPS26	0.508474
Skeletal muscle	ENSG00000197728	RPS26	0.515204
Pituitary	ENSG00000197728	RPS26	0.516761
Brain, Nucleus accumbens basal ganglia	ENSG00000197728	RPS26	0.517378
Subcutaneous adipose	ENSG00000197728	RPS26	0.519748
Small intestine, Terminal ileum	ENSG00000197496	SLC2A10	0.52493
Brain, Hippocampus	ENSG00000269928	RP11-849F2.8	0.531402
Brain, Frontal cortex (BA9)	ENSG00000197728	RPS26	0.532064
Brain, Caudate basal ganglia	ENSG00000197728	RPS26	0.546799
Colon, Transverse	ENSG00000197728	RPS26	0.554716
Brain, Cerebellum	ENSG00000197728	RPS26	0.555428
Breast mammary tissue	ENSG00000197728	RPS26	0.561651
Coronary artery	ENSG00000197728	RPS26	0.576986
Vagina	ENSG00000197728	RPS26	0.577008
Skin, Sun exposed	ENSG00000197728	RPS26	0.57816
Heart, Atrial appendage	ENSG00000197728	RPS26	0.584715
Visceral omentum adipose	ENSG00000197728	RPS26	0.585489
Ovary	ENSG00000197728	RPS26	0.58714
Tibial artery	ENSG00000197728	RPS26	0.594342
Esophagus, Muscularis	ENSG00000197728	RPS26	0.598519
Stomach	ENSG00000197728	RPS26	0.606468
Cells, Transformed fibroblasts	ENSG00000197728	RPS26	0.616014
Ovary	ENSG00000108001	EBF3	0.62716
Thyroid	ENSG00000197728	RPS26	0.629403
Colon, Sigmoid	ENSG00000197728	RPS26	0.635997
Skin, Not sun exposed	ENSG00000197728	RPS26	0.663981
Testis	ENSG00000197728	RPS26	0.664143
Tibial nerve	ENSG00000197728	RPS26	0.687304
Esophagus, Mucosa	ENSG00000197728	RPS26	0.700384
Uterus	ENSG00000197728	RPS26	0.75245
Stomach	ENSG00000173421	CCDC36	1.2277

## Sheet: S_Table_4A_AN_Genes
Table S4: AN Gene descriptions and gene set enrichment. (A) Summary description of the 53 significant S-PrediXcan AN-genes. (B) FUMA GENE2FUNC gene set enrichment results for 52 AN genes. Background genes selected were all genes (N=28454) tested in the initial S-PrediXcan analysis. P value of association of a gene set with AN genes is FDR-BH adjusted (adjP) at a significance threshold of adjP<0.0…
Gene	Gene Name	Ensembl Gene ID	Chr:Pos	Psych traits (From GeneCards/GWAS Catalog)	Other associated traits (from GeneCards/GWAS Catalog)
APEH	Acylaminoacyl-peptide hydrolase	ENSG00000164062	3:49674014-49683971:1	Depressed affect9, Schizophrenia11	Ulcerative colitis1, Blood protein levels2, household income3, BMI4, Crohn's disease1, Intelligence5, Feeling tense6, Feeling worry6, Inflammatory bowel disease1, Regular attendance at a gym or sports club7, Regular attendance at a religious group7, Sleep duration (short sleep)8, systolic blood pressure10
ARIH2	Ariadne RBR E3 ubiquitin protein ligase 2	ENSG00000177479	3:48918821-48986382:1	NA	Educational Attainment12, Mathematical ability18, Morning person13, Cigarettes per day15, Sum eeosinophil basophil counts14, Macrophage inflammatory protein 1b levels17, Hip/Waist circumference4,16, Body fat distribution4, Systolic blood pressure, BMI4, Metabolite measurement19
ARIH2OS	ARIH2 Opposite Strand LncRNA	ENSG00000221883	3:48917782-48919385:-1	NA	Insomnia20, Blood protein levels, BMI4, Crohn's disease21,22, Inflammatory bowel disease21,22, Ulcerative colitis21,22
ARNTL	Aryl Hydrocarbon Receptor Nuclear Transolactor Like	ENSG00000133794	11:13276652-13387266:1	Schizophrenia23, Neuroticism9,44,48	Triglyceride Measurement27, 36, Diastolic blood pressure31, Menarche (age at onset)32,45, BMI44,49,53,55, CAD47,50, Psoriasis25, Educational Attainment, Lipid traits40, HDL cholesterol42, Height44, Tea consumtion38, Lung function44, Blood coagulation factors44, C-reactive protein levels39, Morning vs. evening chronotype37, LDL cholesterol42, COPD, Feeling guilty41, Feeling miserable41, General ri…
C3orf62	Chromosome 3 Open Reading Frame 62	ENSG00000188315	3:49268596-49277232:-1	Depressive Symptoms57	Intelligence12, Red cell distribution width14, Crohn's disease21,22, Inflammatory bowel disease21,22, Ulcerative colitis21,22
CCDC36	Coiled-Coil Domain Containing 36	ENSG00000173421	3:49198428-49258106:1	Depressive Symptoms43	Educational Attainment12, Mean corpuscular volume14, Eosinophil counts44, Mean corpuscular hemoglobin14, coffee consumption38, Height16, Blood protein levels44
CCDC71	Coiled-Coil Domain Containing 71	ENSG00000177352	3:49162535-49166331:-1	NA	Blood protein levels, Crohn's disease21,22, Inflammatory bowel disease21,22, Ulcerative colitis21,22, Irritable mood41
CELSR3	Cadherin EGF LAG Seven-Pass G-Type Receptor 3	ENSG00000008300	3:48636463-48662886:-1	NA	Ulcerative colitis60, Crohn's disease60, Educational attainment12, Cognitive ability59, Inflammatory bowel disease60, Mental health study participation58, Intelligence61, Health study participation58
CHAC2	ChaC Glutathione Specific Gamma-Glutamylcyclotransferase 2	ENSG00000143942	2:53767804-53775196:1	NA	Nicotine dependence symptom count62, Red blood cell distribution width63, Mean corpuscular hemoglobin63, Chronotype measurement20
CLIC1	Chloride Intracellular Channel 1	ENSG00000213719	6:31730581-31739763:-1	Neuroticism43, Depressive symptoms43, ASD75, Schizophrenia74,75, Unipolar depression79, psychosis94, Major Depressive Disorder79	Strep throat64, Mean platelet volume14, Blood protein levels73, HIV-1 infection90, lymphocyte count14, sarcoidosis68, membranous glomerulonephritis67, ulcerative colitis66, myositis71, leukocyte count14, mean platelet volume14, inflammatory bowel disease66, body height72, COPD86, platelet count14, monocyte count14, atopic eczema76,77, mosquito bite reaction size measurement91, pulse pressure meas…
CTNNB1	Catenin Beta 1	ENSG00000168036	3:41194741-41260096:1	Developmental disorders, Neurodevelopmental disorder with spastic diplegia and visual defects, Severe intellectual disability	Lean body mass96, Male-pattern baldness97, Height44, Cognitive performance18, Highest math class taken18, Heel bone mineral density44,98,99, Bone fracture100, Many cancers
DAG1	Dystroglycan 1	ENSG00000173402	3:49468703-49535618:1	Depressed affect9, Neuroticism9	Estimated glomerlar filtration rate80, Household income3, Life satisfaction (positive affect)43, Blood protein levels2,63, 3-hydroxypropylmercapturic acid levels in smokers105, Macrophage inflammatory protein 1b levels17, Feeling fed-up41, Pediatric autoimmune diseases102, age at menarche104, intelligence5, waist-hip ratio4,44, Insomnia20, smoking behaviour105, educational attainment18, systolic …
DALRD3	DALR Anticodon Binding Domain Containing 3	ENSG00000178149	3:49015488-49022293:-1	Depressed affect9, Unipolar depression9, Mood disorder9	Adiponectin levels109, Body fat distribution110, Crohn's disease21,22, Inflammatory bowel disease21,22, Ulcerative colitis21,22, Systolic blood pressure111, Diastolic blood pressure111, Intelligence12, Household income3
DHFR2 (DHFRL1)	Dihydrofolate Reductase 2	ENSG00000178700	3:94047836-94063389:-1	Intellectual disability, Global developmental delay, Neurodevelopmental disorder	BMI44, Blood pressure113, Muscular hypotonia, Predicted visceral adipose tissue54, Sleep time, Grip strength measurement112
EBF3	EBF Transcription Factor 3	ENSG00000108001	10:129835283-129963841:-1	NA	Sleep time114, Pediactric areal bone mineral density (radius)115, Neuritic plaques117, Erectile dysfunction116, Smoking behaviour118, Response to temozolomide120, Acute myeloid leukemia119, BMI44
FBLIM1	Filamin Binding LIM Protein 1	ENSG00000162458	1:15756607-15786594:1	NA	Heel bone mineral density44,98, Alcoholic chronic pancreatitis123, Lung function (FEV/FEC ratio)44, Hair colour44, Cardiac troponin-T levels121, LDL cholesterol42, Alcohol consumption124, Gut microbiota (bacterial taxa)122
GPR75	G Protein-Coupled Receptor 75	ENSG00000119737	2:53852912-53859967:-1	Anorexia nervosa125	Diastolic blood pressure x smoking status interaction31
GPR75-ASB3 (ASB3)	Ankyrin Repeat and SOCS Box Containing 3	ENSG00000115239	2:53532672-53860160:-1	Anorexia nervosa125, Bulimia nervosa128	Systemising129, Blood protein levels2, Mean corpuscular hemoglobin63, Red cell distribution width63, Heel bone mineral density44,132, HDL cholesterol levels x alcohol consumption interaction27, Blood pressure130, Height135, BMI4,44, Weight135, Bronchodilator response in asthma133, Diabetes mellitus134, Diastolic blood pressure x smoking status interaction130, Excessive daytime sleepiness127, Hear…
GPX1	Glutathione Peroxidase 1	ENSG00000233276	3:49357176-49358358:-1	Depressed affect9	Intelligence5,61, Educational attainment12,136, Childhood ear infection64, Systolic blood pressure10, Glycated hemoglobin levels14, Reticulocyte fraction of red cells14, Blood protein levels2, Crohn's disease21,22, Inflammatory bowel disease21,22, Ulcerative colitis21,22, Household income3, Sleep duration (short sleep)8, Morning person13, BMI4, Mood instability106, Hemoglobin levels137
KREMEN1	Kringle Containing Transmembrane Protein 1	ENSG00000183762	22:29073078-29168333:1	NA	Heel bone mineral density44,98,99,132, Male-pattern baldness44,97, Blood protein levels2,143, Birth weight138,141, Diverticular disease144, Intraocular pressure140, Breast cancer142, End-stage kidney disease139, Hair colour44, DNA methylation variation145, Lung function44, Pancreatic cancere, Waist-hip ratio4, Gut microbiome (bacterial taxa)107, Total amyloid117
LAMB2	Laminin Subunit Beta 2	ENSG00000172037	3:49121114-49133118:-1	NA	Breast carcinoma142, Blood protein levels, Crohn's disease21,22, CAD50,148, Inflammatory bowel disease21,22, Nephrotic syndrome, Parental longevity146, Macrophage inflammatory protein 1b measurement17, Waist circumference4, Ulcerative colitis21,22, Metabolite levels19, Gut microbiota (functional units)107, PR interval103, Mood instability106
LINC00324	Long Intergenic Non-Protein Coding RNA 324	ENSG00000178977	17:8220642-8224043:-1	NA	Diastolic blood pressure10, Parkinson's disease147
MGMT	O-6-Methylguanine-DNA Methyltransferase	ENSG00000170430	10:129467190-129770983:1	Anorexia nervosa125, Alzheimer's disease155	Heel bone mineral density44,98,132, Post bronchodilator FEV1/FVC ratio154, Iris colour153, Waist-to-hip circumference ratio151, MGMT methylation in smokers118, Morningness20, Chronotype13, Inflammatory skin disease76, Response to temozolomide120, Tea consumption38, Modic changes149, Height44, Metabolite levels152, Gut microbiota107, Drug use measurement156, Lateral occipital cortex volume measure…
MST1	Macrophage Stimulating 1	ENSG00000173531	3:49683947-49689501:-1	Anxiety9, Depressed affect9	Blood protein levels2, BMI-adjusted waist circumference4, Ulcerative colitis21,22,60,66, Crohn's disease21,22,60,66, Primary sclerosing cholangitis157,158, Inflammatory bowel disease21,22,60,66, Chronic inflammatory diseases159, Regular attendance at a religious group7, Endometriosis or depression (pleiotropy)161, Intelligence160, Morning person13, Household income3, Smoking behaviour162, Self-re…
MST1R	Macrophage Stimulating 1 Receptor	ENSG00000164078	3:49887002-49903873:-1	Schizophrenia11, Depressed affect9, Feeling miserable9	Educational attainment18, BMI44,53,166, General cognitive ability160, Intelligence61,160, Fat-free mass96, Cognitive performance160, Age at first birth167, Age at first sexual intercourse167, Inflammatory bowel disease21,22,66, Regular attendance at a gym or sports club7, Parental longevity146, Regular attendance at a religious group7, Sleep duration (short sleep), Ulcerative colitis21,22,66
NCKIPSD	NCK Interacting Protein with SH3 Domain	ENSG00000213672	3:48673844-48686364:-1	Anorexia nervosa125, Parkinson's disease168,169	Highest math class taken18, Cognitive performance18, BMI4, BMI-adjusted waist-hip ratio4, Eosinophil counts44, Blood protein levels2, Hair colour44, Systolic blood pressure44, Diastolic blood pressure44, Macrophage inflammatory protein 1b measurement18, Crohn's disease21,22, Inflammatory bowel disease21,22, Ulcerative colitis21,22, Health study participation58, Intelligence18, Tenofovir clearance…
NDUFAF3	NADH:Ubiquinone Oxidoreductase Complex Assembly Factor 3	ENSG00000178057	3:49020459-49023495:1	Depressed affect9	Blood protein levels2, Crohn's disease21,22, Inflammatory bowel disease21,22, Ulcerative colitis21,22, Household income3, Educational attainment12, Body fat distribution110, Mood instability106, Systolic blood pressure10, Intelligence5,61, Glycated hemoglobin levels171, Adiponectin levels109
NICN1	Nicolin 1	ENSG00000145029	3:49422946-49429326:-1	Schizophrenia11,74,175, Depressive symptoms57, Neuroticism48	Intelligence3,5,61, Glioma172, Glioblastoma172, self-reported educational attainment44, Red cell distribution width173, Blood protein levels2, Cognitive function160, Crohn's disease21,22, Inflammatory bowel disease21,22, Regular attendance at a religious group7, Sleep duration (short sleep)8, Endometriosis or depression (pleiotropy)161, Ulcerative colitis21,22, BMI-adjusted waist circumference4, …
P4HTM	Prolyl 4-Hydroxylase, Transmembrane	ENSG00000178467	3:48989889-49007153:1	Depressive symptoms180, Depressed affect9	Waist-hip ratio179, Waist-to-hip ratio adjusted for BMI179, Blood protein levels2, Crohn's disease21,22, Inflammatory bowel disease21,22, Ulcerative colitis21,22, Self-reported educational attainment136, Body fat distribution110, Household income3, Adiponectin levels109, Morning person13, Systolic blood pressure111, Diastolic blood pressure111, Eosinophil counts44
PFKFB4	6-Phosphofructo-2-Kinase/Fructose-2,6-Biphosphatase 4	ENSG00000114268	3:48517684-48562015:-1	NA	Highest math class taken18, Educational attainment18, Monocyte cheemoattractant protein-1 levels17, Morning person13, Mental health study participation58, Breast cancer142, Height44, Bitter beverage consumption38, Crohn's disease21,22, Inflammatory bowel disease21,22, Ulcerative colitis21,22, Waist-to-hip ratio adjusted for BMI4,53, Waist circumference adjusted for BMI4, Mean platelet volume63, B…
PROS1	Protein S	ENSG00000184500	3:93873033-93980003:-1	NA	3-hydroxy-1-methylpropylmercapturic acid levels in smokers105, Systemic lupus erythematosus182
RBM5	RNA Binding Motif Protein 5	ENSG00000003756	3:50088919-50119021:1	Depressive symptoms43, Depressed affect9	HDL cholesterol levels27,183,184,185, Heel bone mineral density98, Intelligence61, Morningness20, Blood protein levels2, BMI4,53, Regular attendance at a gym or sports club7, Sleep duration (short sleep)8, Self-reported educational attainment136, Household income3, White blood cell count44, Smoking behaviour15, Appendicular lean mass174,178, Age at first birth167, Age at first sexual intercourse1…
RBM6	RNA Binding Motif Protein 6	ENSG00000004534	3:49940007-50100045:1	Schizophrenia11,74,175	Intelligence18, Body fat distribution110, BMI49,55,163,164, Educational attainment12,18, HDL cholesterol27,183,184,185,192, Insomnia symptoms189, Morning person13, Morningness20, Insomnia20, Heel bone mineral density132, Menarche45,104, Cognitive performance18,160, Blood protein levels73, Waist-hip ratio179, Height16, Osteoarthritis188, Gastroesophageal reflux disease165, Age at first birth167, R…
RNF123	Ring Finger Protein 123	ENSG00000164068	3:49689538-49721529:1	Depressive symptoms57	Blood protein levels2,143, Educational attainment196, Feeling fed-up9, Morning person13, Red cell distribution width44, Multisite chronic pain194, BMI49,55,163,164, Crohn's disease21,22, Inflammatory bowel disease21,22, Regular attendance at a gym or sports club7, Regular attendance at a religious group7, Sleep duration (short sleep)8, Ulcerative colitis21,22, Household income3, Sex hormone-bindi…
RP11-849F2.8		ENSG00000269928
RP11-804H8.6		ENSG00000273356
RP13-238F13.5		ENSG00000269962
RP11-572O6.1		ENSG00000271973
RP11-477N3.1		ENSG00000272156
RPS26	Ribosomal Protein S26	ENSG00000197728	12:56041351-56044697:1	Anorexia nervosa197	Self-reported math ability18, Inflammatory skin disease76, Psoriasis76,200, Cognitive performance18, Asthma203,205,207, Adult-onset asthma203, Menarche44, Type 1 diabetes204, Polycystic ovary syndrome201, Nonsyndromic cleft lip with cleft palate202, Nasal polyps199, Hypothyroidism32, Eczema44, Red blood cell count63, Vitiligo208, Allergic rhinitis198, Medication use (thyroid preparations)46, Medi…
SCO2	Synthesis Of Cytochrome C Oxidase 2	ENSG00000284194	22:50523568-50526461:-1	NA	Mean corpuscular hemoglobin63,211, Red cell distribution width44,63, Granulocyte percentage of myeloid white cells14, Chronic lymphocytic leukemia212, Multiple sclerosis212, Platelet count14, Platelet crit14, Diffuse large B-cell lymphoma or multiple sclerosis212, Chronic lymphocytic leukemia or multiple sclerosis212, Blood metabolite levels209, Brain region volumes206, Obesity-related traits135
SEMA3F	Semaphorin 3F	ENSG00000001617	3:50155045-50189075:1	Schizophrenia11,74,175	BMI4,53,55, General cognitive ability59,136, Intelligence5,61, Educational attainment12, Intraocular pressure140,187,213, Highest math class taken18, Heel bone mineral density99,132, Age at first birth167, Smoking initiation15, Morning person13, Morningness20, Insomnia20, Age at first sexual intercourse167, General risk tolerance186, Macrophage inflammatory protein 1b levels17, Medication use (op…
SLC26A10	Solute Carrier Family 26 Member 10	ENSG00000135502	12:57619527-57626151:1	NA	Asthma215, Mean corpuscular hemoglobin14,63, Body height44,219, Age at menopause44,218, Age at menarche218, Blood protein levels143, QRS duration220, BMI-adjusted waist-hip ratio4, Waist-hip ratio44, Platelet count14, HDL cholesterol42, Red blood cell distribution width44, Platelet crit14, Erythrocyte count44, Lean body mass96,178, Appendicular lean mass178, Mean corpuscular volume14, Eosinophili…
SLC26A6	Solute Carrier Family 26 Member 6	ENSG00000225697	3:48625723-48635493:-1	NA	Blood protein levels73, Crohn's disease21,22, Inflammatory bowel disease21,22, Ulcerative colitis21,22, Hepatocyte growth factor-like protein73, BMI-adjusted waist circumference4, BMI-adjusted waist-hip ratio4,53, Mental health study participation58, Bitter beverage consumption38, Monocyte chemoattractant protein-1 levels17
SLC2A10	Solute Carrier Family 2 Member 10	ENSG00000197496	20:46709649-46736347:1	NA	Male-pattern baldness44,97, Baseline cortisol levels221, Quantitative traits223, Peak expiratory flow222, Lung function222, FEV1222, Waist-to-hip ratio adjusted for BMI4, Brain volume in infants224
SPINK8	Serine Peptidase Inhibitor Kazal Type 8 (Putative)	ENSG00000229453	3:48306842-48328341:-1	NA	Tenofovir clearance in HIV infection170, Blood protein levels143, Macrophage inflammatory protein 1b levels17, Breast cancer142, Educational attainment12, White blood cell count44, Mosaic loss of chromosome Y225,226, HDL cholesterol levels192, Systolic blood pressure227
SUOX	Sulfite Oxidase	ENSG00000139531	12:55997180-56006641:1	Anorexia nervosa197	Rheumatoid arthritis230,231, Educational attainment18,44, pediatric autoimmune diseases102, Medication use (glucocorticoids)46, Lung function222, Respiratory diseases44, Vitiligo208, Allergic disease228, Asthma or allergic disease228,232,233, Eosinophil percentage of white cells14, Eosinophil percentage of granulocytes14, Neutrophil percentage of granulocytes14, Polycystic ovary syndrome229, Hay …
TMEM89	Transmembrane Protein 89	ENSG00000183396	3:48620759-48621769:-1	NA	Educational attainment18, Bone fracture in osteoporosis236, Blood protein levels73, Heel bone mineral density132, Self-reported math ability18, Crohn's disease21,22, Inflammatory bowel disease21,22, Ulcerative colitis21,22, Macrophage inflammatory protein 1b levels17, Diastolic blood pressure111, Systolic blood pressure111, Adiponectin levels109, Monocyte chemoattractant protein-1 levels17
TNFSF12	TNF Superfamily Member 12	ENSG00000239697	17:7549058-7557890:1	NA	Blood protein levels2,143, Blood pressure vs. smoking status31, Testosterone levels29, Non-albumin protein levels211,240, Alcohol consumption15,186, Albumin-globulin ratio211, IgA nephropathy239, IgA levels238, Atrial fibrillation242, Chin dimples32, Lung function222, FEV1222, Uterine fibroids243,247,248, IgM levels238, Systolic blood pressure44, Composite immunoglobulin trait241, Bitter alcoholi…
TUSC2	Tumor Suppressor 2, Mitochondrial Calcium Regulator	ENSG00000114383	3:50320027-50328251:-1	Schizophrenia11,74,175, Neuroticism48	BMI4,53, Intelligence5, Household income3, Smoking status15, Age at first birth167, Insomnia20, Age at first sexual intercourse167, Mathematical ability18, Appendicular lean mass174,178, Sleep duration (short sleep)8, Intraocular pressure213, Parental longevity146, General cognitive ability160
USP19	Ubiquitin Specific Peptidase 19	ENSG00000172046	3:49108046-49120938:-1	NA	Intelligence61, Cognitive performance18, Blood protein levels2, Inflammatory bowel disease21,22, BMI-adjusted waist cirumference4, Crohn's disease21,22, BMI-adjusted waist-hip ratio4,53, Macrophage inflammatory protein 1b measures17, Erythrocyte count44, Ulcerative colitis21,22, Morning person13, BMI4, Self-reported educational attainment12,18, CAD176, General factor of neuroticism33, Adiponectin…
WDR6	WD Repeat Domain 6	ENSG00000178252	3:49007062-49015953:1	Depressive symptoms250, Neuroticism43, Depressed affect9	Blood protein levels2, Crohn's disease21,22, Inflammatory bowel disease21,22, Menarche (age at onset)45, Ulcerative colitis21,22, Eosinophil count63, Leisure sedentary behaviour (television watching)101, Leisure sedentary behaviour (computer use)101, Intelligence5,61, Cognitive performance18, High light scatter reticulocyte percentage of red cells14, Glycated hemoglobin levels171, Educational att…
Ref_Number	Author	Journal	Year	Title
1	Anderson et. al	Nature Genetics	2011	Meta-analysis identifies 29 additional ulcerative colitis risk loci, increasing the number of confirmed associations to 47
2	Sun et. al	Nature	2018	Genomic atlas of the human plasma proteome
3	Hill et. al	Nature Communications	2019	Genome-wide analysis identifies molecular systems and 149 genetic loci associated with income
4	Zhu et. al	Journal of Allergy Clin Immunol	2019	Shared Genetic and Experimental Links between Obesity-Related Traits and Asthma Subtypes in UK Biobank
5	Hill et. al	Molecular Psychiatry	2018	A combined analysis of genetically correlated traits identifies 187 loci and a role for neurogenesis and myelination in intelligence
6	Nagel et. al	Nature Communications	2018	Item-level analyses reveal genetic heterogeneity in neuroticism
7	Day et. al	Nature Communications	2018	Elucidating the genetic basis of social interaction and isolation
8	Dashti et. al	Nature Communications	2019	Genome-wide association study identifies genetic loci for self-reported habitual sleep duration supported by accelerometer-derived estimates
9	Nagel et. al	Nature Genetics	2018	Meta-analysis of genome-wide association studies for neuroticism in 449,484 individuals identifies novel genetic loci and pathways
10	Evangelou et. al	Nature Genetics	2018	Genetic analysis of over 1 million people identifies 535 new loci associated with blood pressure traits
11	Lam et. al	Nature Genetics	2019	Comparative genetic architectures of schizophrenia in East Asian and European populations
12	Okbay et. al	Nature	2016	Genome-wide association study identifies 74 loci associated with educational attainment.
13	Jones et. al	Nature Communications	2019	Genome-wide association analyses of chronotype in 697,828 individuals provides insights into circadian rhythms.
14	Astle et. al	Cell	2016	The Allelic Landscape of Human Blood Cell Trait Variation and Links to Common Complex Disease.
15	Liu et. al	Nature Genetics	2019	Association studies of up to 1.2 million individuals yield new insights into the genetic etiology of tobacco and alcohol use
16	Tachmazidou et. al	Am. J. Hum. Genetics	2017	Whole-Genome Sequencing Coupled to Imputation Discovers Genetic Signals for Anthropometric Traits.
17	Ahola-Olli et. al	Am. J. Hum. Genetics	2016	Genome-wide Association Study Identifies 27 Loci Influencing Concentrations of Circulating Cytokines and Growth Factors.
18	Lee et. al	Nature Genetics	2018	Gene discovery and polygenic prediction from a genome-wide association study of educational attainment in 1.1 million individuals.
19	Rhee et. al	Cell Metab.	2013	A genome-wide association study of the human metabolome in a community-based cohort.
20	Jansen et. al	Nature Genetics	2019	Genome-wide analysis of insomnia in 1,331,010 individuals identifies new risk loci and functional pathways
21	Julià et. al	Hum. Mol. Genetics	2014	A genome-wide association study identifies a novel locus at 6q22.1 associated with ulcerative colitis.
22	Barrett et. al	Nature Genetics	2008	Genome-wide association defines more than 30 distinct susceptibility loci for Crohn's disease.
23	Børglum et. al	Molecular Psychiatry	2013	Genome-wide study of association and interaction with maternal cytomegalovirus infection suggests new schizophrenia loci.
24	Benyamin et. al	Nature Communications	2014	Novel loci affecting iron homeostasis and their effects in individuals at risk for hemochromatosis
25	Bejaoui et. al	Exp. Dermatology	2019	Genome-wide association study of psoriasis in an Egyptian population
26	Huang et. al	Blood	2012	Genome-wide association study for circulating levels of PAI-1 provides novel insights into its regulation.
27	de Vries et. al	Am. J. Epidemiology	2019	Multi-Ancestry Genome-Wide Association Study of Lipid Levels Incorporating Gene-Alcohol Interactions.
28	Højfeldt et. al	Br. J. Haematology	2018	Genetic predisposition to PEG-asparaginase hypersensitivity in children treated according to NOPHO ALL2008
29	Pott et. al	J. Clin. Endocrinology Metab.	2019	Genetic association study of eight steroid hormones and implications for sexual dimorphism of coronary artery disease.
30	Niarchou et. al	Translational Psychiatry	2020	Genome-wide association study of dietary intake in the UK biobank study and its associations with schizophrenia and other traits.
31	Sung et. al	Am. J. Hum. Genetics	2018	A Large-Scale Multi-ancestry Genome-wide Study Accounting for Smoking Behavior Identifies Multiple Significant Loci for Blood Pressure.
32	Pickrell et. al	Nature Genetics	2016	Detection and interpretation of shared genetic influences on 42 human traits
33	Hill et. al	Molecular Psychiatry	2019	Genetic contributions to two special factors of neuroticism are associated with affluence, higher intelligence, better health, and longer life.
34	Nagel et. al	Acta. Psychiatr. Scand.	2020	Genome-wide association study of the sensitivity to environmental stress and adversity (SESA) neuroticism cluster.
35	Greenwood et. al	JAMA Psychiatry	2019	Genome-wide Association of Endophenotypes for Schizophrenia From the Consortium on the Genetics of Schizophrenia (COGS) Study
36	Hoffmann et. al	Nature Genetics	2018	A large electronic-health-record-based genome-wide study of serum lipids.
37	Hu et. al	Nature Communications	2016	GWAS of 89,283 individuals identifies genetic variants associated with self-reporting of being a morning person
38	Zhong et. al	Hum. Mol. Genetics	2019	A genome-wide association study of bitter and sweet beverage consumption
39	Ligthart et. al	BMC Genomics	2016	Bivariate genome-wide association study identifies novel pleiotropic loci for lipids and inflammation.
40	Qi et. al	PLoS Genetics	2018	Heritability informed power optimization (HIPO) leads to enhanced detection of genetic associations across multiple traits.
41	Nagel et. al	Nature Communications	2018	Item-level analyses reveal genetic heterogeneity in neuroticism
42	Klarin et. al	Nature Genetics	2018	Genetics of blood lipids among ~300,000 multi-ethnic participants of the Million Veteran Program
43	Baselmans et. al	Nature Genetics	2019	Multivariate genome-wide analyses of the well-being spectrum
44	Kichaev et. al	Am. J. Hum. Genetics	2018	Leveraging Polygenic Functional Enrichment to Improve GWAS Power.
45	Elks et. al	Nature Genetics	2010	Thirty new loci for age at menarche identified by a meta-analysis of genome-wide association studies.
46	Wu et. al	Nature Communications	2019	Genome-wide association study of medication-use and associated disease in the UK Biobank.
47	Matsunaga et. al	Circ. Genom. Precis. Med.	2020	Transethnic Meta-analysis of Genome-wide Association Studies Identifies Three New Loci and Characterizes Population-specific Differences for Coronary Artery Disease.
48	Cai et. al	Nature Genetics	2020	Minimal phenotyping yields genome-wide association signals of low specificity for major depression.
49	Locke et. al	Nature	2015	Genetic studies of body mass index yield new insights for obesity biology.
50	Nelson et. al	Nature Genetics	2017	Association analyses based on false discovery rate implicate new loci for coronary artery disease.
51	Liu et. al	Nature Genetics	2016	Meta-analysis identifies common and rare variants influencing blood pressure and overlapping with metabolic trait loci.
52	Lind et. al	Metab. Syndr. Relat. Disord.	2019	Genome-Wide Association Study of the Metabolic Syndrome in UK Biobank.
53	Pulit et. al	Hum. Mol. Genetics	2018	Meta-analysis of genome-wide association studies for body fat distribution in 694,649 individuals of European ancestry.
54	Karlsson et. al	Nature Medicine	2019	Contribution of genetics to visceral adiposity and its relation to cardiovascular and metabolic disease.
55	Hoffmann et. al	Genetics	2018	A Large Multi-ethnic Genome-Wide Association Study of Adult Body Mass Index Identifies Novel Loci.
56	Vujkovic et. al	Nature Genetics	2020	Discovery of 318 new risk loci for type 2 diabetes and related vascular outcomes among 1.4 million participants in a multi-ancestry meta-analysis.
57	Thorp et. al	Psychol. Med.	2019	Genetic heterogeneity in self-reported depressive symptoms identified through genetic analyses of the PHQ-9.
58	Adams et. al	Int. J. Epidemiology	2019	Factors associated with sharing e-mail information and mental health survey participation in large population cohorts.
59	Lam et. al	Cell Reports	2017	Large-Scale Cognitive GWAS Meta-Analysis Reveals Tissue-Specific Neural Expression and Potential Nootropic Drug Targets.
60	Liu et. al	Nature Genetics	2015	Association analyses identify 38 susceptibility loci for inflammatory bowel disease and highlight shared genetic risk across populations
61	Savage et. al	Nature Genetics	2018	Genome-wide association meta-analysis in 269,867 individuals identifies new genetic and functional links to intelligence.
62	Gelernter et. al	Biological Psychiatry	2014	Genome-wide association study of nicotine dependence in American populations: identification of novel risk loci in both African-Americans and European-Americans.
63	Chen et. al	Cell	2020	Trans-ethnic and Ancestry-Specific Blood-Cell Genetics in 746,667 Individuals from 5 Global Populations.
64	Tian et. al	Nature Communications	2017	Genome-wide association and HLA region fine-mapping studies identify susceptibility loci for multiple common infections.
65	Yang et. al	PLoS Genetics	2012	Genome-wide association study for serum complement C3 and C4 levels in healthy Chinese subjects.
66	de Lange et. al	Nature Genetics	2017	Genome-wide association study implicates immune activation of multiple integrin genes in inflammatory bowel disease.
67	Stanescu et. al	New England Journal of Medicine	2011	Risk HLA-DQA1 and PLA(2)R1 alleles in idiopathic membranous nephropathy.
68	Rivera et. al	Am. J. Respir. Crit. Care Med.	2016	High-Density Genetic Mapping Identifies New Susceptibility Variants in Sarcoidosis Phenotypes and Shows Genomic-driven Phenotypic Differences.
69	Demirci et. al	Arthritis Rheumatology	2015	Identification of a New Susceptibility Locus for Systemic Lupus Erythematosus on Chromosome 12 in Individuals of European Ancestry.
70	Harley et. al	Nature Genetics	2008	Genome-wide association scan in women with systemic lupus erythematosus identifies susceptibility variants in ITGAM, PXK, KIAA1542 and other loci.
71	Miller et. al	Genes Immun.	2015	Genome-wide association study identifies HLA 8.1 ancestral haplotype alleles as major genetic risk factors for myositis phenotypes.
72	Wood et. al	Nature Genetics	2014	Defining the role of common variation in the genomic and biological architecture of adult human height.
73	Suhre et. al	Nature Communications	2017	Connecting genetic risk to disease end points through the human blood plasma proteome.
74	Ikeda et. al	Schizophrenia Bulletin	2018	Genome-Wide Association Study Detected Novel Susceptibility Genes for Schizophrenia and Shared Trans-Populations/Diseases Genetic Effect.
75	Anney et. al	Molecular Autism	2017	Meta-analysis of GWAS of over 16,000 individuals with autism spectrum disorder highlights a novel locus at 10q24.32 and a significant overlap with schizophrenia.
76	Baurecht et. al	Am. J. Hum. Genetics	2015	Genome-wide comparative analysis of atopic dermatitis and psoriasis gives insight into opposing genetic mechanisms.
77	Hirota et. al	Nature Genetics	2012	Genome-wide association study identifies eight new susceptibility loci for atopic dermatitis in the Japanese population.
78	Giri et. al	Nature Genetics	2018	Trans-ethnic association study of blood pressure determinants in over 750,000 individuals.
79	Zhu et. al	Eur. Respir. Journal	2019	Shared Genetics of Asthma and Mental Health Disorders: A Large-Scale Genome-Wide Cross-Trait Analysis.
80	Wuttke et. al	Nature Genetics	2019	A catalog of genetic loci associated with kidney function from analyses of a million individuals.
81	Maruthur et. al	PLoS One	2015	Genetics of Plasma Soluble Receptor for Advanced Glycation End-Products and Cardiovascular Outcomes in a Community-based Population: Results from the Atherosclerosis Risk in Communities Study.
82	Seldin et. al	Mol. Medicine	2015	Genome-wide Association Study of Late-Onset Myasthenia Gravis: Confirmation of TNFRSF11A, and Identification of ZBTB10 and Three Distinct HLA Associations.
83	Wang et. al	Scientific Advances	2019	Genotype-by-environment interactions inferred from genetic effects on phenotypic variability in the UK Biobank.
84	Fritsche et. al	Nature Genetics	2015	A large genome-wide association study of age-related macular degeneration highlights contributions of rare and common variants.
85	Klimentidis et. al	Int. J. Obesity	2018	Genome-wide association study of habitual physical activity in over 377,000 UK Biobank participants identifies multiple variants including CADM2 and APOE.
86	Wain et. al	Nature Genetics	2017	Genome-wide association analyses for lung function and chronic obstructive pulmonary disease identify new loci and potential druggable targets.
87	Klarin et. al	Nature Medicine	2019	Genome-wide association study of peripheral artery disease in the Million Veteran Program.
88	Li et. al	Am. J. Hum. Genetics	2020	Genome-Wide Association Analysis in Humans Links Nucleotide Metabolism to Leukocyte Telomere Length.
89	Masuda et. al	Eur. J. Hum. Genetics	2019	GWAS of five gynecologic diseases and cross-trait analysis in Japanese
90	Fellay et. al	PLoS Genetics	2009	Common genetic variation and the control of HIV-1 in humans.
91	Jones et. al	Hum. Mol. Genetics	2017	GWAS of self-reported mosquito bite size, itch intensity and attractiveness to mosquitoes implicates immune-related predisposition loci.
92	McKay et. al	Nature Genetics	2017	Large-scale association analysis identifies new lung cancer susceptibility loci and heterogeneity in genetic susceptibility across histological subtypes.
93	Chen et. al	Nature Communications	2015	Genetic determinants of antithyroid drug-induced agranulocytosis by human leukocyte antigen genotyping and genome-wide association study.
94	Kanazawa et. al	Am. J. Med. Genet. B Neurpsychiatr. Genet.	2013	Genome-wide association study of atypical psychosis.
95	Aterido et. al	Ann. Rheum. Dis.	2018	Genetic variation at the glycosaminoglycan metabolism pathway contributes to the risk of psoriatic arthritis but not psoriasis.
96	Hübel et. al	Am. J. Med. Genet. B Neurpsychiatr. Genet.	2018	Genomics of body fat percentage may contribute to sex bias in anorexia nervosa.
97	Yap et. al	Nature Communications	2018	Dissection of genetic variation and evidence for pleiotropy in male pattern baldness.
98	Morris et. al	Nature Genetics	2018	An atlas of genetic influences on osteoporosis in humans and mice.
99	Kemp et. al	Nature Genetics	2017	Identification of 153 new loci associated with heel bone mineral density and functional involvement of GPC6 in osteoporosis.
100	Trajanoska et. al	BMJ	2018	Assessment of the genetic and clinical determinants of fracture risk: genome wide association and mendelian randomisation study.
101	van de Vegte et. al	Nature Communications	2020	Genome-wide association studies and Mendelian randomization analyses for leisure sedentary behaviours.
102	Li et. al	Nature Medicine	2015	Meta-analysis of shared genetic architecture across ten pediatric autoimmune diseases.
103	Ntalla et. al	Nature Communications	2020	Multi-ancestry GWAS of the electrocardiographic PR interval identifies 202 loci underlying cardiac conduction.
104	Perry et. al	Nature	2014	Parent-of-origin-specific allelic associations among 106 genomic loci for age at menarche.
105	Park et. al	PLoS One	2015	Mercapturic Acids Derived from the Toxicants Acrolein and Crotonaldehyde in the Urine of Cigarette Smokers from Five Ethnic Groups with Differing Risks for Lung Cancer.
106	Ward et. al	Molecular Psychiatry	2019	The genomic basis of mood instability: identification of 46 loci in 363,705 UK Biobank participants, genetic correlation with psychiatric disorders, and association with gene expression and function.
107	Bonder et. al	Nature Genetics	2016	The effect of host genetics on the gut microbiome
108	Zhao et. al	Molecular Psychiatry	2019	Large-scale GWAS reveals genetic architecture of brain white matter microstructure and genetic overlap with cognitive and mental health traits (n = 17,706).
109	Spracklen et. al	Am. J. Hum. Genetics	2019	Exome-Derived Adiponectin-Associated Variants Implicate Obesity and Lipid Biology.
110	Rask-Andersen et. al	Nature Communications	2019	Genome-wide association study of body fat distribution identifies adiposity loci and sex-specific genetic effects.
111	Ehret et. al	Nature Genetics	2016	The genetics of blood pressure regulation and its target organs from association studies in 342,415 individuals
112	Tikkanen et. al	Scientific Reports	2018	Biological Insights Into Muscular Strength: Genetic Findings in the UK Biobank.
113	He et. al	Circ. Cardiovasc. Genetics	2013	Genome-wide association study identifies 8 novel loci associated with blood pressure responses to interventions in Han Chinese.
114	Byrne et. al	Am. J. Med. Genet. B Neurpsychiatr. Genet.	2013	A genome-wide association study of sleep habits and insomnia.
115	Chesi et. al	J. Bone Miner. Res.	2017	A Genomewide Association Study Identifies Two Sex-Specific Loci, at SPTB and IZUMO3, Influencing Pediatric Bone Mineral Density at Multiple Skeletal Sites.
116	Bovijn et. al	Am. J. Hum. Genetics	2018	GWAS Identifies Risk Locus for Erectile Dysfunction and Implicates Hypothalamic Neurobiology and Diabetes in Etiology.
117	Wang et. al	Neurobiol. Aging	2020	Genome-wide interaction analysis of pathological hallmarks in Alzheimer's disease.
118	Leng et. al	Cancer Res.	2015	Implication of a Chromosome 15q15.2 Locus in Regulating UBR1 and Predisposing Smokers to MGMT Methylation in Lung.
119	Lv et. al	Oncotarget	2017	Genome-wide haplotype association study identify the FGFR2 gene as a risk gene for acute myeloid leukemia.
120	Brown et. al	Pharmacogenet. Genomics	2012	A genome-wide association analysis of temozolomide response using lymphoblastoid cell lines shows a clinically relevant association with MGMT.
121	Yu et. al	Circ. Cardiovasc. Genetics	2012	Association of genome-wide variation with highly sensitive cardiac troponin-T levels in European Americans and Blacks: a meta-analysis from atherosclerosis risk in communities and cardiovascular health studies.
122	Wang et. al	Nature Genetics	2016	Genome-wide association analysis identifies variation in vitamin D receptor and other host factors influencing the gut microbiota.
123	Rosendahl et. al	Gut	2017	Genome-wide association study identifies inversion in the CTRB1-CTRB2 locus to modify risk for alcoholic and non-alcoholic chronic pancreatitis.
124	Schumann et. al	PNAS	2016	KLB is associated with alcohol drinking, and its gene product β-Klotho is necessary for FGF21 regulation of alcohol preference.
125	Watson et. al	Nature Genetics	2019	Genome-wide association study identifies eight risk loci and implicates metabo-psychiatric origins for anorexia nervosa.
126	Traylor et. al	Lancet Neurology	2012	Genetic risk factors for ischaemic stroke and its subtypes (the METASTROKE collaboration): a meta-analysis of genome-wide association studies.
127	Lane et. al	Nature Genetics	2016	Genome-wide association analyses of sleep disturbance traits identify new loci and highlight shared genetics with neuropsychiatric and metabolic traits.
128	Wade et. al	Int. J. Eating Disorders	2013	Genetic variants associated with disordered eating.
129	Warrier et. al	Commun. Biol.	2019	Social and non-social autism symptoms and trait domains are genetically dissociable.
130	Kim et. al	Respir. Res.	2019	DSP variants may be associated with longitudinal change in quantitative emphysema.
131	Li et. al	PLoS One	2015	Variations in the FRA10AC1 Fragile Site and 15q21 Are Associated with Cerebrospinal Fluid Aβ1-42 Level.
132	Kim et. al	PLoS One	2018	Identification of 613 new loci associated with heel bone mineral density and a polygenic risk score for bone mineral density, osteoporosis and fracture.
133	Israel et. al	Am. J. Respir. Crit. Care Med.	2015	Genome-wide association study of short-acting β2-agonists. A novel genome-wide significant locus on chromosome 2 near ASB3.
134	Imamura et. al	Nature Communications	2016	Genome-wide association studies in the Japanese population identify seven novel loci for type 2 diabetes.
135	Comuzzie et. al	PLoS One	2012	Novel genetic loci identified for the pathophysiology of childhood obesity in the Hispanic population.
136	Davies et. al	Molecular Psychiatry	2016	Genome-wide association study of cognitive functions and educational attainment in UK Biobank (N=112 151).
137	Oskarsson et. al	Commun. Biol.	2020	Predicted loss and gain of function mutations in ACO1 are associated with erythropoiesis.
138	Horikoshi et. al	Nature	2016	Genome-wide associations for birth weight and correlations with adult disease.
139	Lin et. al	Front. Genet.	2019	Genetics of Chronic Kidney Disease Stages Across Ancestries: The PAGE Study.
140	Gao et. al	Hum. Mol. Genetics	2018	Genome-Wide Association Analyses Identify New Loci Influencing Intraocular Pressure.
141	Warrington et. al	Nature Genetics	2019	Maternal and fetal genetic effects on birth weight and their relevance to cardio-metabolic risk factors.
142	Michailidou et. al	Nature	2017	Association analysis identifies 65 new breast cancer risk loci.
143	Emilsson et. al	Science	2018	Co-regulatory networks of human serum proteins link genetics to disease.
144	Maguire et. al	Nature Genetics	2018	Genome-wide association analyses identify 39 new susceptibility loci for diverticular disease.
145	Zhang et. al	Genome Med.	2018	Genotype effects contribute to variation in longitudinal methylome patterns in older people.
146	Wright et. al	G3 (Bethesda)	2019	A Prospective Analysis of Genetic Variants Associated with Human Lifespan.
147	Chung et. al	Parkinsonism Relat. Disord.	2012	Genomic determinants of motor and cognitive outcomes in Parkinson's disease.
148	Klarin et. al	Nature Genetics	2017	Genetic analysis in UK Biobank links insulin resistance and transendothelial migration pathways to coronary artery disease.
149	Freidin et. al	J. Med. Genetics	2019	Genome-wide meta-analysis identifies genetic locus on chromosome 9 associated with Modic changes.
150	Alliey-Rodriguez et. al	Translational Psychiatry	2019	NRXN1 is associated with enlargement of the temporal horns of the lateral ventricles in psychosis.
151	Velez Edwards et. al	Hum. Genetics	2012	Gene-environment interactions and obesity traits among postmenopausal African-American and Hispanic women in the Women's Health Initiative SHARe Study.
152	Yu et. al	Genetic Epidemiology	2013	Genome-wide association study of a heart failure related metabolomic profile among African Americans in the Atherosclerosis Risk in Communities (ARIC) study.
153	Jonnalagadda et. al	Genome Biol. Evol.	2019	A genome-wide association study of skin and iris pigmentation among individuals of South Asian ancestry.
154	Lutz et. al	BMC Genetics	2015	A genome-wide association study identifies risk loci for spirometric measures among smokers of European and African ancestry.
155	Jun et. al	Molecular Psychiatry	2015	A novel Alzheimer disease locus located near the gene encoding tau protein.
156	Sanchez-Roige	J. Neuroscience	2019	Genome-wide association studies of impulsive personality traits (BIS-11 and UPPSP) and drug experimentation in up to 22,861 adult research participants identify loci in the CACNA1I and CADM2 genes.
157	Melum et. al	Nature Genetics	2010	Genome-wide association analysis in primary sclerosing cholangitis identifies two non-HLA susceptibility loci.
158	Ji et. al	Nature Genetics	2016	Genome-wide association study of primary sclerosing cholangitis identifies new risk loci and quantifies the genetic relationship with inflammatory bowel disease.
159	Ellinghaus et. al	Nature Genetics	2016	Analysis of five chronic inflammatory diseases identifies 27 new associations and highlights disease-specific patterns at shared loci.
160	Davies et. al	Nature Communications	2018	Study of 300,486 individuals identifies 148 independent genetic loci influencing general cognitive function.
161	Adewuyi et. al	Hum. Genetics	2020	Genetic analysis of endometriosis and depression identifies shared loci and implicates causal links with gastric mucosa abnormality.
162	Wootton et. al	Psychol. Med.	2019	Evidence for causal effects of lifetime smoking on risk for depression and schizophrenia: a Mendelian randomisation study.
163	Winkler et. al	PLoS Genetics	2015	The Influence of Age and Sex on Genetic Associations with Adult Body Size and Shape: A Large-Scale Genome-Wide Interaction Study.
164	Akiyama et. al	Nature Genetics	2017	Genome-wide association study identifies 112 new loci for body mass index in the Japanese population.
165	An et. al	Nature Communications	2019	Gastroesophageal reflux GWAS identifies risk loci that also associate with subsequent severe esophageal diseases.
166	Turcot et. al	Nature Genetics	2017	Protein-altering variants associated with body mass index implicate pathways that control energy intake and expenditure in obesity.
167	Day et. al	Nature Genetics	2016	Physical and neurobehavioral determinants of reproductive onset and success.
168	Chang et. al	Nature Genetics	2017	A meta-analysis of genome-wide association studies identifies 17 new Parkinson's disease risk loci.
169	Nalls et. al	Lancet Neurology	2019	Identification of novel risk loci, causal insights, and heritable risk for Parkinson's disease: a meta-analysis of genome-wide association studies.
170	Wanga et. al	Pharmacogenet. Genomics	2015	Genomewide association study of tenofovir pharmacokinetics and creatinine clearance in AIDS Clinical Trials Group protocol A5202.
171	Wheeler et. al	PLoS Medicine	2017	Impact of common genetic determinants of Hemoglobin A1c on type 2 diabetes risk and diagnosis in ancestrally diverse populations: A transethnic genome-wide meta-analysis.
172	Ostrom et. al	Scientific Reports	2018	Sex-specific glioma genome-wide association study identifies new risk locus at 3p21.31 in females, and finds sex-differences in risk at 8q24.21.
173	Pilling et. al	PLoS One	2017	Red blood cell distribution width: Genetic evidence for aging pathways in 116,666 volunteers.
174	Hernandez Cordero et. al	Am. J. Hum. Genetics	2019	Genome-wide Associations Reveal Human-Mouse Genetic Convergence and Modifiers of Myogenesis, CPNE1 and STC2.
175	Li et. al	Nature Genetics	2017	Genome-wide association analysis identifies 30 new susceptibility loci for schizophrenia.
176	van der Harst et. al	Circ. Res.	2017	Identification of 64 Novel Genetic Loci Provides an Expanded View on the Genetic Architecture of Coronary Artery Disease.
177	Hoffmann et. al	Nature Genetics	2016	Genome-wide association analyses using electronic health records identify new loci influencing blood pressure variation.
178	Pei et. al	Commun. Biol.	2020	The genetic architecture of appendicular lean mass characterized by association analysis in the UK Biobank study.
179	Lotta et. al	JAMA	2018	Association of Genetic Variants Related to Gluteofemoral vs Abdominal Fat Distribution With Type 2 Diabetes, Coronary Disease, and Cardiovascular Risk Factors.
180	Baselmans et. al	Nature Genetics	2019	Multivariate genome-wide analyses of the well-being spectrum
181	Liu et. al	Nature Genetics	2017	Exome-wide association study of plasma lipids in >300,000 individuals.
182	Langefeld et. al	Nature Communications	2017	Transancestral mapping and genetic load in systemic lupus erythematosus.
183	Willer et. al	Nature Genetics	2013	Discovery and refinement of loci associated with lipid levels.
184	Spracklen et. al	Hum. Mol. Genetics	2017	Association analyses of East Asian individuals and trans-ancestry analyses with European individuals reveal new loci associated with cholesterol and triglyceride levels.
185	Kilpeläinen et. al	Nature Communications	2019	Multi-ancestry study of blood lipid levels identifies four loci interacting with physical activity.
186	Karlsson Linnér et. al	Nature Genetics	2019	Genome-wide association analyses of risk tolerance and risky behaviors in over 1 million individuals identify hundreds of loci and shared genetic influences.
187	Craig et. al	Nature Genetics	2020	Multitrait analysis of glaucoma identifies new risk loci and enables polygenic prediction of disease susceptibility and progression.
188	Tachmazidou et. al	Nature Genetics	2019	Identification of new therapeutic targets for osteoarthritis through genome-wide analyses of UK Biobank data.
189	Lane et. al	Nature Genetics	2019	Biological and clinical insights from genetics of insomnia symptoms.
190	Mahajan et. al	Nature Genetics	2018	Fine-mapping type 2 diabetes loci to single-variant resolution using high-density imputation and islet-specific epigenome maps.
191	Lam et. al	Am. J. Hum. Genetics	2019	Pleiotropic Meta-Analysis of Cognition, Education, and Schizophrenia Differentiates Roles of Early Neurodevelopmental and Adult Synaptic Pathways.
192	Richardson et. al	PLoS Medicine	2020	Evaluating the relationship between circulating lipoprotein lipids and apolipoproteins with risk of coronary heart disease: A multivariable Mendelian randomisation analysis.
193	Verweij et. al	Cell Systems	2020	The Genetic Makeup of the Electrocardiogram.
194	Johnston et. al	PLoS Genetics	2019	Genome-wide association study of multisite chronic pain in UK Biobank.
195	Ruth et. al	Nature Medicine	2020	Using human genetics to understand the disease impacts of testosterone in men and women.
196	Rietveld et. al	PNAS	2014	Common genetic variants associated with cognitive performance identified using the proxy-phenotype method.
197	Duncan et. al	Am. J. Psychiatry	2017	Significant Locus and Metabolic Genetic Correlations Revealed in Genome-Wide Association Study of Anorexia Nervosa.
198	Johansson et. al	Hum. Mol. Genetics	2019	Genome-wide association analysis of 350 000 Caucasians from the UK Biobank identifies novel loci for asthma, hay fever and eczema.
199	Kristjansson et. al	Nature Genetics	2019	A loss-of-function variant in ALOX15 protects against nasal polyps and chronic rhinosinusitis.
200	Stuart et. al	Nature Genetics	2010	Genome-wide association analysis identifies three psoriasis susceptibility loci.
201	Day et. al	Nature Communications	2015	Causal mechanisms and balancing selection inferred from genetic associations with polycystic ovary syndrome.
202	Yu et. al	Nature Communications	2017	Genome-wide analyses of non-syndromic cleft lip with palate identify 14 novel loci and genetic heterogeneity.
203	Ferreira et. al	Am. J. Hum. Genetics	2019	Genetic Architectures of Childhood- and Adult-Onset Asthma Are Partly Distinct.
204	Onengut-Gumuscu et. al	Nature Genetics	2015	Fine mapping of type 1 diabetes susceptibility loci and evidence for colocalization of causal variants with lymphoid gene enhancers.
205	Shrine et. al	Lancet Respir. Med.	2018	Moderate-to-severe asthma in individuals of European ancestry: a genome-wide association study.
206	Zhao et. al	Nature Genetics	2019	Genome-wide association analysis of 19,629 individuals identifies variants influencing regional brain volumes and refines their genetic co-architecture with cognitive and mental health traits.
207	Olafsdottir et. al	Nature Communications	2020	Eighty-eight variants highlight the role of T cell regulation and airway remodeling in asthma pathogenesis.
208	Tang et. al	J. Invest. Dermatol.	2012	Association analyses identify three susceptibility Loci for vitiligo in the Chinese Han population.
209	Shin et. al	Nature Genetics	2014	An atlas of genetic influences on human blood metabolites.
210	Petukhova et. al	Nature	2010	Genome-wide association study in alopecia areata implicates both innate and adaptive immunity.
211	Kanai et. al	Nature Genetics	2018	Genetic analysis of quantitative traits in the Japanese population links cell types to complex human diseases.
212	Din et. al	Genetic Epidemiology	2019	Genetic overlap between autoimmune diseases and non-Hodgkin lymphoma subtypes.
213	Khawaja et. al	Nature Genetics	2018	Genome-wide analyses identify 68 new loci associated with intraocular pressure and improve risk prediction for primary open-angle glaucoma
214	van der Meer et. al	Nature Communications	2020	Understanding the genetic determinants of the brain with MOSTest
215	Demenais et. al	Nature Genetics	2017	Multiancestry association study identifies new asthma risk loci that colocalize with immune-cell enhancer marks
216	Sleiman et. al	Nature Communications	2014	GWAS identifies four novel eosinophilic esophagitis loci
217	Rothenberg et. al	Nature Genetics	2010	Common variants at 5q22 associate with pediatric eosinophilic esophagitis
218	Horikoshi et. al	Nature Communications	2018	Elucidating the genetic architecture of reproductive ageing in the Japanese population
219	Akiyama et. al	Nature Communications	2019	Characterizing rare and low-frequency height-associated variants in the Japanese population
220	Prins et. al	Genome Biol.	2018	Exome-chip meta-analysis identifies novel loci associated with cardiac conduction, including ADAMTS6
221	Hawcutt et. al	Lancet Respir. Med.	2018	Susceptibility to corticosteroid-induced adrenal suppression: a genome-wide associatio study
222	Shrine et. al	Nature Genetics	2019	New genetic signals for lung function highlight pathways and chronic obstructive pulmonary disease associations across multiple ancestries
223	Lowe et. al	PLoS Genetics	2009	Genome-wide association studies in an isolated founder population from the Pacific Island of Kosrae
224	Xia et. al	Translational Psychiatry	2017	Genome-wide association analysis identifies common variants influencing infant brain volumes
225	Terao et. al	Nature Communications	2019	GWAS of mosaic loss of chromosome Y highlights genetic effects on blood cell differentiation
226	Wright et. al	Nature Genetics	2017	Genetic variants associated with mosaic Y chromosome loss highlight cell cycle genes and overlap with cancer susceptibiilty
227	Surendran et. al	Nature Genetics	2016	Trans-ancestry meta-analyses identify rare and common variatns associated with blood pressure and hypertension
228	Zhu et. al	Nature Genetics	2018	A genome-wide cross-trait analysis from UK Biobank highlights the shared genetic architecture of asthma and allergic diseases
229	Shi et. al	Nature Genetics	2012	Genome-wide association study identifies eight new risk loci for polycystic ovary syndrome
230	Okada et. al	Nature	2013	Genetics of rheumatoid arthritis contributes to biology and drug discovery
231	Laufer et. al	Hum. Mol. Genetics	2018	Genetic Influences on Susceptibility to Rheumatoid Arthritis in African-Americans
232	Johansson et. al	Hum. Mol. Genetics	2019	Genome-wide association analysis of 350000 Caucasians form the UK Biobank identifies novel loci for asthma, hay fever and eczema
233	Ferreira et. al	Nature Genetics	2017	Shared genetic origin of asthma, hay fever and eczema elucidates allergic disease biology
234	Hakonarson et. al	Diabetes	2008	A novel susceptibility locus for type 1 diabetes on Chr12q13 identified by a genome-wide association study
235	Gorlova et. al	PLoS Genetics	2011	Identification of novel genetic markers associated with clinical phenotypes of systemic sclerosis through a genome-wide association strategy
236	Taylor et. al	Bone Rep.	2016	A genome-wide association study meta-analysis of clinical fracture in 10,012 African American women
237	Hillary et. al	Genome Med.	2020	Multi-method genome- and epigenome-wide studies of inflammatory protein levels in healthy older adults
238	Yang et. al	Immunogenetics	2012	Genome-wide association study identified TNFSF13 as a susceptibility gene for IgA in a South Chinese population in smokers
239	Kiryluk et. al	Nature Genetics	2014	Discovery of new risk loci for IgA nephropathy implicates genes involved in immunity against intestinal pathogens
240	Osman et. al	PLoS One	2012	Association of common variants in TNFRSF13B, TNFSF13, and ANXA3 with serum levels of non-albumin protein and immunoglobin isotypes in Japanese
241	Jonsson et. al	Nature Genetics	2017	Identification of sequence variants influencing immunoglobulin levels
242	Nielsen et. al	Nature Genetics	2018	Biobank-driven genomic discovery yields new insight into atrial fibrillation biology
243	Rafnar et. al	Nature Communications	2018	Variants associating with uterine leiomyoma highlight genetic background shared by various cancers and hormone-related traits
244	Stacey et. al	Nature Genetics	2011	A germline variant in the TP53 polyadenylation signal confers cancer susceptibility
245	Ostrom et. al	Int. J. Cancer	2018	Age-specific genome-wide association study in glioblastoma identifies increased proportion of 'lower grade glioma'-like features associated with younger age
246	Zhang et. al	Nature Genetics	2020	Genome-wide association study identifies 32 novel breast cancer susceptibility loci from overall and subtype-specific analyses
247	Edwards et. al	Front. Genet.	2019	A Trans-Ethnic Genome-Wide Association Study of Uterine Fibroids
248	Gallagher et. al	Nature Communications	2019	Genome-wide association and epidemiological analyses reveal common genetic origins between uterine leiomyomata and endometriosis
249	Coviello et. al	PLoS Genetics	2012	A genome-wide association meta-analysis of circulating sex hormone-binding globulin reveals multiple Loci implicated in sex steroid hormone regulation
250	Turley et. al	Nature Genetics	2018	Multi-trait analysis of genome-wide association summary statistics using MTAG

## Sheet: S_Table_4B_FUMA_GS
Table S4: AN Gene descriptions and gene set enrichment. (A) Summary description of the 53 significant S-PrediXcan AN-genes. (B) FUMA GENE2FUNC gene set enrichment results for 52 AN genes. Background genes selected were all genes (N=28454) tested in the initial S-PrediXcan analysis. P value of association of a gene set with AN genes is FDR-BH adjusted (adjP) at a significance threshold of adjP<0.0…
Category	Gene Set	Number of genes in gene set	Number of AN genes overlapping with Gene Set genes	P value	adjP value	AN Genes in gene set	Link/Gene Set reference
GWAScatalog	Ulcerative colitis	434	24	7.08859e-29	1.28658e-25	PFKFB4:TMEM89:SLC26A6:CELSR3:NCKIPSD:ARIH2OS:ARIH2:P4HTM:WDR6:DALRD3:NDUFAF3:USP19:LAMB2:CCDC71:CCDC36:C3orf62:GPX1:NICN1:DAG1:APEH:MST1:RNF123:MST1R:CLIC1
GWAScatalog	Inflammatory bowel disease	698	24	6.22972e-24	5.65347e-21	PFKFB4:TMEM89:SLC26A6:CELSR3:NCKIPSD:ARIH2OS:ARIH2:P4HTM:WDR6:DALRD3:NDUFAF3:USP19:LAMB2:CCDC71:CCDC36:C3orf62:GPX1:NICN1:DAG1:APEH:MST1:RNF123:MST1R:CLIC1
GWAScatalog	Crohn's disease	605	22	2.63908e-22	1.59664e-19	PFKFB4:TMEM89:SLC26A6:CELSR3:NCKIPSD:ARIH2OS:ARIH2:P4HTM:WDR6:DALRD3:NDUFAF3:USP19:LAMB2:CCDC71:CCDC36:C3orf62:GPX1:NICN1:DAG1:APEH:MST1:RNF123
GWAScatalog	Sleep duration (short sleep)	93	11	6.94175e-17	3.14982e-14	GPX1:NICN1:DAG1:APEH:MST1:RNF123:MST1R:RBM6:RBM5:SEMA3F:TUSC2
GWAScatalog	Blood protein levels	1686	25	3.23552e-16	1.17449e-13	TNFSF12:KREMEN1:TMEM89:SLC26A6:CELSR3:NCKIPSD:ARIH2OS:ARIH2:P4HTM:WDR6:DALRD3:NDUFAF3:USP19:LAMB2:CCDC71:CCDC36:GPX1:NICN1:DAG1:APEH:MST1:RNF123:RBM6:RBM5:CLIC1
GWAScatalog	Extremely high intelligence	81	10	1.28475e-15	3.88638e-13	GPX1:NICN1:DAG1:APEH:MST1:RNF123:MST1R:RBM6:RBM5:SEMA3F
GWAScatalog	Regular attendance at a gym or sports club	37	7	1.32203e-12	3.42783e-10	APEH:MST1:RNF123:MST1R:RBM6:RBM5:SEMA3F
GWAScatalog	Regular attendance at a religious group	70	7	1.46e-10	3.31238e-08	NICN1:DAG1:APEH:MST1:RNF123:MST1R:RBM6
GWAScatalog	Mood instability	60	6	3.2954e-09	6.41835e-07	NDUFAF3:LAMB2:CCDC36:GPX1:NICN1:DAG1
GWAScatalog	Age at first birth	28	5	3.53628e-09	6.41835e-07	RNF123:MST1R:RBM6:RBM5:SEMA3F
GWAScatalog	Anorexia nervosa	50	5	7.35938e-08	1.2143e-05	MGMT:SUOX:RPS26:GPR75-ASB3:NCKIPSD
GWAScatalog	Body fat distribution (leg fat ratio)	213	7	3.45837e-07	5.23079e-05	ARIH2OS:ARIH2:P4HTM:WDR6:DALRD3:NDUFAF3:RBM6
GWAScatalog	Body fat distribution (trunk fat ratio)	225	7	5.00548e-07	6.98841e-05	ARIH2OS:ARIH2:P4HTM:WDR6:DALRD3:NDUFAF3:RBM6
GWAScatalog	Intelligence (MTAG)	266	7	1.53486e-06	0.000198984	SUOX:NCKIPSD:GPX1:NICN1:DAG1:RBM6:SEMA3F
GWAScatalog	Morning person	194	6	3.63254e-06	0.000439538	PFKFB4:ARIH2:RNF123:RBM6:RBM5:SEMA3F
BioCarta	BIOCARTA_MSP_PATHWAY	6	2	6.79195e-05	0.0196287	MST1:MST1R	http://www.gsea-msigdb.org/gsea/msigdb/cards/BIOCARTA_MSP_PATHWAY
GWAScatalog	Diastolic blood pressure x smoking status (current vs non-current) interaction (1df test)	14	2	0.000407536	0.0462299	GPR75-ASB3:GPR75

## Sheet: S_Table_5_Diagnosis_Codes
Table S5: Diagnosis code pheWAS results. GReX-Tissue-Phenotype associations for encounter diagnosis (N=2178) and phecode (N=1093) phenotypes across all stratification groups: Overall, High-BMI, Mid-BMI, Low-BMI, Females and Males. Encounter diagnosis and Phecode results, due to their non-independence, were combined and FDR-adjusted for an Experiment-wide threshold (FDR-adjusted p<0.05, p<3.4 x 10…
Stratification Group	File Type	ICD-9/ICD-10 Diagnosis Code/Phecode	Phenotype description	Ensembl Gene ID	Gene Name	Tissue	Effect	SE	P	Direction of effect (DoE)	Anorexia Nervosa Direction of Effect	Same DoE as AN?	Effective Sample Size	Total Cases (N)	N_AA	N_EA	N_HA	N_ESA	N_SAS	N_NA
Female	Phecodes	514	Abnormal findings examination of lungs	ENSG00000184500	PROS1	Esophagus, Muscularis	-1.2656	0.3108	4.6 x 10-05	DOWN	DOWN	TRUE	1696.64	436	133	120	183	NA	NA	NA
Female	Encounter diagnosis	L57.0	Actinic keratosis	ENSG00000178149	DALRD3	Tibial artery	2.0086	0.4655	1.6 x 10-05	UP	UP	TRUE	428.351	109	NA	77	32	NA	NA	NA
Female	Phecodes	474	Acute and chronic tonsillitis	ENSG00000188315	C3orf62	CommonMind DLPFC	8.4657	2.0907	5.1 x 10-05	UP	NA	FALSE	250.543	63	21	NA	42	NA	NA	NA
Female	Phecodes	371.21	Allergic conjunctivitis	ENSG00000172037	LAMB2	Subcutaneous adipose	2.6276	0.6464	4.8 x 10-05	UP	UP	TRUE	274.791	69	16	19	34	NA	NA	NA
Female	Phecodes	285.22	Anemia in neoplastic disease	ENSG00000239697	TNFSF12	Brain, Frontal cortex (BA9)	2.1195	0.5213	4.8 x 10-05	UP	UP	TRUE	127.639	32	14	NA	18	NA	NA	NA
Female	Phecodes	716.9	Arthropathy NOS	ENSG00000239697	TNFSF12	Brain, Cerebellar hemisphere	4.3054	1.0568	4.6 x 10-05	UP	DOWN	FALSE	254.997	64	19	19	26	NA	NA	NA
Female	Phecodes	572	Ascites (non malignant)	ENSG00000139531	SUOX	Colon, Transverse	-1.1324	0.2706	2.8 x 10-05	DOWN	DOWN	TRUE	460.202	116	31	18	67	NA	NA	NA
Female	Phecodes	572	Ascites (non malignant)	ENSG00000178149	DALRD3	Pancreas	-1.7527	0.4212	3.2 x 10-05	DOWN	DOWN	TRUE	460.202	116	31	18	67	NA	NA	NA
Female	Phecodes	572	Ascites (non malignant)	ENSG00000139531	SUOX	Pancreas	-1.0527	0.2226	2.3 x 10-06	DOWN	DOWN	TRUE	460.202	116	31	18	67	NA	NA	NA
Female	Phecodes	572	Ascites (non malignant)	ENSG00000139531	SUOX	Stomach	-1.0203	0.2339	1.3 x 10-05	DOWN	DOWN	TRUE	2460.2	116	31	18	67	NA	NA	NA
Female	Phecodes	426.91	Cardiac pacemaker in situ	ENSG00000269962	RP13-238F13.5	Brain, Hippocampus	4.2397	0.9499	8.1 x 10-06	UP	NA	FALSE	657.129	166	40	48	78	NA	NA	NA
Female	Phecodes	416	Cardiomegaly	ENSG00000164068	RNF123	Uterus	-2.2994	0.5607	4.1 x 10-05	DOWN	DOWN	TRUE	297.907	75	40	NA	35	NA	NA	NA
Female	Encounter diagnosis	K90.0	Celiac disease	ENSG00000213719	CLIC1	Breast mammary tissue	3.8576	0.8953	1.6 x 10-05	UP	UP	TRUE	150.36	38	NA	38	NA	NA	NA	NA
Female	Phecodes	557.1	Celiac disease	ENSG00000213719	CLIC1	Breast mammary tissue	4.102	0.8221	6.1 x 10-07	UP	UP	TRUE	210.673	53	NA	39	14	NA	NA	NA
Female	Phecodes	557.1	Celiac disease	ENSG00000213719	CLIC1	Spleen	4.6349	0.7667	1.5 x 10-09	UP	UP	TRUE	210.673	53	NA	39	14	NA	NA	NA
Female	Phecodes	557.1	Celiac disease	ENSG00000213719	CLIC1	Whole blood	5.3757	1.0975	9.7 x 10-07	UP	UP	TRUE	210.673	53	NA	39	14	NA	NA	NA
Female	Phecodes	681.2	Cellulitis and abscess of face/neck	ENSG00000164062	APEH	Cells, EBV-transformed lymphocytes	2.5744	0.6286	4.2 x 10-05	UP	UP	TRUE	143.526	36	12	NA	24	NA	NA	NA
Female	Phecodes	433.21	Cerebral artery occlusion, with cerebral infarction	ENSG00000178977	LINC00324	Skeletal Muscle	1.9506	0.4242	4.3 x 10-06	UP	UP	TRUE	1962.4	511	238	44	229	NA	NA	NA
Female	Phecodes	761	Cervicalgia	ENSG00000170430	MGMT	Adrenal gland	-0.2975	0.0676	1.1 x 10-05	DOWN	DOWN	TRUE	3933.54	1061	319	171	539	19	13	NA
Female	Phecodes	761	Cervicalgia	ENSG00000170430	MGMT	Aorta artery	-0.2707	0.0659	3.9 x 10-05	DOWN	DOWN	TRUE	3933.54	1061	319	171	539	19	13	NA
Female	Phecodes	761	Cervicalgia	ENSG00000170430	MGMT	Breast mammary tissue	-0.3203	0.0761	2.6 x 10-05	DOWN	DOWN	TRUE	3933.54	1061	319	171	539	19	13	NA
Female	Phecodes	761	Cervicalgia	ENSG00000170430	MGMT	DGN Whole blood	-0.2322	0.0526	1.0 x 10-05	DOWN	DOWN	TRUE	3933.54	1061	319	171	539	19	13	NA
Female	Phecodes	761	Cervicalgia	ENSG00000170430	MGMT	Esophagus, Muscularis	-0.2888	0.0619	3.0 x 10-06	DOWN	DOWN	TRUE	3933.54	1061	319	171	539	19	13	NA
Female	Phecodes	761	Cervicalgia	ENSG00000170430	MGMT	Ovary	-0.3854	0.0865	8.4 x 10-06	DOWN	DOWN	TRUE	3933.54	1061	319	171	539	19	13	NA
Female	Phecodes	761	Cervicalgia	ENSG00000170430	MGMT	Pancreas	-0.3256	0.0746	1.3 x 10-05	DOWN	DOWN	TRUE	3933.54	1061	319	171	539	19	13	NA
Female	Phecodes	761	Cervicalgia	ENSG00000170430	MGMT	Skin, Not sun exposed	-0.2589	0.0599	1.6 x 10-05	DOWN	DOWN	TRUE	3933.54	1061	319	171	539	19	13	NA
Female	Phecodes	761	Cervicalgia	ENSG00000170430	MGMT	Skin, Sun exposed	-0.3138	0.0687	4.9 x 10-06	DOWN	DOWN	TRUE	3933.54	1061	319	171	539	19	13	NA
Female	Phecodes	761	Cervicalgia	ENSG00000170430	MGMT	Stomach	-0.3384	0.0739	4.7 x 10-06	DOWN	DOWN	TRUE	3933.54	1061	319	171	539	19	13	NA
Female	Phecodes	761	Cervicalgia	ENSG00000170430	MGMT	Subcutaneous adipose	-0.2978	0.0706	2.5 x 10-05	DOWN	DOWN	TRUE	3933.54	1061	319	171	539	19	13	NA
Female	Phecodes	761	Cervicalgia	ENSG00000170430	MGMT	Thyroid	-0.2916	0.0642	5.6 x 10-06	DOWN	DOWN	TRUE	3933.54	1061	319	171	539	19	13	NA
Female	Phecodes	761	Cervicalgia	ENSG00000170430	MGMT	Tibial artery	-0.2726	0.0642	2.1 x 10-05	DOWN	DOWN	TRUE	3933.54	1061	319	171	539	19	13	NA
Female	Phecodes	355.1	Chronic pain syndrome	ENSG00000272156	RP11-477N3.1	Ovary	-1.4627	0.3481	2.6 x 10-05	DOWN	NA	FALSE	776.67	197	76	21	100	NA	NA	NA
Female	Phecodes	472	Chronic pharyngitis and nasopharyngitis	ENSG00000139531	SUOX	Brain, Amygdala	0.522	0.1253	3.1 x 10-05	UP	DOWN	FALSE	2140.97	555	156	145	254	NA	NA	NA
Female	Phecodes	751.2	Congenital anomalies of urinary system	ENSG00000197496	SLC2A10	Esophagus, Mucosa	1.6257	0.4018	5.2 x 10-05	UP	DOWN	FALSE	310.496	78	25	20	33	NA	NA	NA
Female	Phecodes	751.21	Cystic kidney disease	ENSG00000197496	SLC2A10	Esophagus, Mucosa	1.9744	0.4498	1.1 x 10-05	UP	DOWN	FALSE	227.198	57	19	15	23	NA	NA	NA
Female	Encounter diagnosis	F02.81	Dementia in other diseases classified elsewhere with behavioral disturbance	ENSG00000233276	GPX1	Esophagus, Mucosa	-3.8832	0.9161	2.2 x 10-05	DOWN	UP	FALSE	162.529	41	NA	NA	41	NA	NA	NA
Female	Phecodes	375.1	Dry eyes	ENSG00000114268	PFKFB4	Aorta artery	-0.6824	0.1488	4.5 x 10-06	DOWN	UP	FALSE	3615.34	968	260	166	507	25	10	NA
Female	Phecodes	585.32	End stage renal disease	ENSG00000001617	SEMA3F	Brain, Substantia nigra	0.9818	0.2423	5.1 x 10-05	UP	DOWN	FALSE	1419.36	365	174	40	151	NA	NA	NA
Female	Phecodes	375.2	Epiphora	ENSG00000172046	USP19	Pituitary	-2.4087	0.5812	3.4 x 10-05	DOWN	UP	FALSE	155.461	39	17	NA	22	NA	NA	NA
Female	Phecodes	626.12	Excessive or frequent menstruation	ENSG00000115239	ASB3	Esophagus, Mucosa	-1.2052	0.2835	2.1 x 10-05	DOWN	UP	FALSE	1805.32	469	210	35	224	NA	NA	NA
Female	Phecodes	751	Genitourinary congenital anomalies	ENSG00000197496	SLC2A10	Esophagus, Mucosa	1.6145	0.382	2.4 x 10-05	UP	DOWN	FALSE	346.141	87	28	25	34	NA	NA	NA
Female	Phecodes	242.1	Graves' disease	ENSG00000119737	GPR75	Brain, Spinal cord (cervical c-1)	-0.9839	0.2399	4.1 x 10-05	DOWN	UP	FALSE	1378.69	354	85	123	105	41	NA	NA
Female	Phecodes	242.1	Graves' disease	ENSG00000213719	CLIC1	Whole blood	2.3643	0.5517	1.8 x 10-05	UP	UP	TRUE	1378.69	354	85	123	105	41	NA	NA
Female	Encounter diagnosis	M20.12	Hallux valgus (acquired), left foot	ENSG00000172037	LAMB2	Brain, Hippocampus	16.3797	3.7929	1.6 x 10-05	UP	DOWN	FALSE	198.655	50	27	NA	23	NA	NA	NA
Female	Phecodes	251.1	Hypoglycemia	ENSG00000143942	CHAC2	Esophagus, Mucosa	2.7956	0.6765	3.6 x 10-05	UP	UP	TRUE	479.936	121	40	18	63	NA	NA	NA
Female	Phecodes	626.1	Irregular menstrual cycle/bleeding	ENSG00000115239	ASB3	Esophagus, Mucosa	-0.7624	0.1732	1.1 x 10-05	DOWN	UP	FALSE	4598.52	1262	446	210	556	33	17	NA
Female	Encounter diagnosis	F33.3	Major depressive disorder, recurrent, severe with psychotic symptoms	ENSG00000183396	TMEM89	Coronary artery	-1.1262	0.2653	2.2 x 10-05	DOWN	UP	FALSE	386.766	98	28	NA	70	NA	NA	NA
Female	Encounter diagnosis	F33.3	Major depressive disorder, recurrent, severe with psychotic symptoms	ENSG00000225697	SLC26A6	Esophagus, Mucosa	-2.9601	0.6853	1.6 x 10-05	DOWN	UP	FALSE	386.766	98	28	NA	70	NA	NA	NA
Female	Encounter diagnosis	F99	Mental disorder, not otherwise specified	ENSG00000225697	SLC26A6	Pituitary	-1.3639	0.321	2.1 x 10-05	DOWN	UP	FALSE	198.561	50	30	NA	20	NA	NA	NA
Female	Encounter diagnosis	G43.009	Migraine without aura, not intractable, without status migrainosus	ENSG00000114383	TUSC2	Pancreas	-1.1302	0.2617	1.6 x 10-05	DOWN	DOWN	TRUE	1074.77	276	80	51	145	NA	NA	NA
Female	Phecodes	296	Mood disorders	ENSG00000271973	RP11-572O6.1	Skin, Not sun exposed	0.7031	0.1573	7.8 x 10-06	UP	DOWN	FALSE	10318.8	3365	918	635	1764	23	12	13
Female	Phecodes	296	Mood disorders	ENSG00000178252	WDR6	Tibial nerve	-0.116	0.0285	4.7 x 10-05	DOWN	UP	FALSE	10318.8	3365	918	635	1764	23	12	13
Female	Encounter diagnosis	N64.52	Nipple discharge	ENSG00000221883	ARIH2OS	Brain, Cortex	2.3056	0.5297	1.3 x 10-05	UP	UP	TRUE	321.562	81	23	17	41	NA	NA	NA
Female	Phecodes	433.2	Occlusion of cerebral arteries	ENSG00000178977	LINC00324	Skeletal Muscle	1.8894	0.419	6.5 x 10-06	UP	UP	TRUE	2006.93	523	242	47	234	NA	NA	NA
Female	Encounter diagnosis	I25.2	Old myocardial infarction	ENSG00000178467	P4HTM	Esophagus, Mucosa	2.8185	0.6316	8.1 x 10-06	UP	DOWN	FALSE	171.009	43	23	NA	20	NA	NA	NA
Female	Encounter diagnosis	R26.89	Other abnormalities of gait and mobility	ENSG00000178149	DALRD3	Brain, Cortex	-0.9806	0.2217	9.7 x 10-06	DOWN	DOWN	TRUE	1736.01	453	150	92	211	NA	NA	NA
Female	Encounter diagnosis	J68.3	Other acute and subacute respiratory conditions due to chemicals, gases, fumes and vapors	ENSG00000135502	SLC26A10	Aorta artery	-1.8428	0.4181	1.0 x 10-05	DOWN	DOWN	TRUE	226.809	57	13	23	21	NA	NA	NA
Female	Encounter diagnosis	R18.8	Other ascites	ENSG00000177352	CCDC71	Brain, Cerebellum	1.2461	0.2694	3.7 x 10-06	UP	UP	TRUE	462.736	117	32	22	63	NA	NA	NA
Female	Encounter diagnosis	R18.8	Other ascites	ENSG00000213672	NCKIPSD	Brain, Spinal cord (cervical c-1)	-0.8332	0.188	9.3 x 10-06	DOWN	DOWN	TRUE	462.736	117	32	22	63	NA	NA	NA
Female	Encounter diagnosis	R18.8	Other ascites	ENSG00000178467	P4HTM	Breast mammary tissue	-2.145	0.5023	2.0 x 10-05	DOWN	DOWN	TRUE	462.736	117	32	22	63	NA	NA	NA
Female	Encounter diagnosis	R18.8	Other ascites	ENSG00000233276	GPX1	Cells, Transformed fibroblasts	1.1181	0.2631	2.1 x 10-05	UP	UP	TRUE	462.736	117	32	22	63	NA	NA	NA
Female	Encounter diagnosis	R18.8	Other ascites	ENSG00000173402	DAG1	DGN Whole blood	5.1327	1.2222	2.7 x 10-05	UP	UP	TRUE	462.736	117	32	22	63	NA	NA	NA
Female	Encounter diagnosis	R18.8	Other ascites	ENSG00000233276	GPX1	Skin, Not sun exposed	4.2852	0.9758	1.1 x 10-05	UP	NA	FALSE	462.736	117	32	22	63	NA	NA	NA
Female	Encounter diagnosis	R18.8	Other ascites	ENSG00000213672	NCKIPSD	Skin, Not sun exposed	-1.4486	0.3289	1.1 x 10-05	DOWN	DOWN	TRUE	462.736	117	32	22	63	NA	NA	NA
Female	Encounter diagnosis	R18.8	Other ascites	ENSG00000233276	GPX1	Skin, Sun exposed	3.0379	0.6813	8.2 x 10-06	UP	NA	FALSE	462.736	117	32	22	63	NA	NA	NA
Female	Encounter diagnosis	R18.8	Other ascites	ENSG00000271973	RP11-572O6.1	Tibial nerve	-3.8013	0.8666	1.2 x 10-05	DOWN	DOWN	TRUE	462.736	117	32	22	63	NA	NA	NA
Female	Encounter diagnosis	D23.9	Other benign neoplasm of skin, unspecified	ENSG00000173531	MST1	Brain, Cerebellum	0.8301	0.1968	2.5 x 10-05	UP	UP	TRUE	618.99	157	33	60	64	NA	NA	NA
Female	Encounter diagnosis	R79.89	Other specified abnormal findings of blood chemistry	ENSG00000114268	PFKFB4	Skin, Not sun exposed	-0.6537	0.1483	1.0 x 10-05	DOWN	DOWN	TRUE	2950.26	793	275	170	307	24	17	NA
Female	Encounter diagnosis	M25.541	Pain in joints of right hand	ENSG00000225697	SLC26A6	Liver	-3.0561	0.7064	1.5 x 10-05	DOWN	UP	FALSE	151.488	38	10	11	17	NA	NA	NA
Female	Encounter diagnosis	M25.541	Pain in joints of right hand	ENSG00000225697	SLC26A6	Skeletal Muscle	-1.422	0.3355	2.2 x 10-05	DOWN	UP	FALSE	151.488	38	10	11	17	NA	NA	NA
Female	Encounter diagnosis	M25.541	Pain in joints of right hand	ENSG00000225697	SLC26A6	Thyroid	-1.5585	0.3695	2.5 x 10-05	DOWN	UP	FALSE	151.488	38	10	11	17	NA	NA	NA
Female	Encounter diagnosis	M25.522	Pain in left elbow	ENSG00000172046	USP19	Pituitary	-1.9533	0.4192	3.2 x 10-06	DOWN	UP	FALSE	411.822	104	36	17	51	NA	NA	NA
Female	Phecodes	531.4	Peptic ulcer, site unspecified	ENSG00000225697	SLC26A6	Cells, EBV-transformed lymphocytes	-1.0181	0.2115	1.5 x 10-06	DOWN	UP	FALSE	632.549	160	50	19	91	NA	NA	NA
Female	Phecodes	531.4	Peptic ulcer, site unspecified	ENSG00000225697	SLC26A6	Colon, Sigmoid	-2.1129	0.5191	4.7 x 10-05	DOWN	UP	FALSE	632.549	160	50	19	91	NA	NA	NA
Female	Phecodes	531.4	Peptic ulcer, site unspecified	ENSG00000239697	TNFSF12	DGN Whole blood	-1.7894	0.4204	2.1 x 10-05	DOWN	DOWN	TRUE	632.549	160	50	19	91	NA	NA	NA
Female	Phecodes	531.4	Peptic ulcer, site unspecified	ENSG00000225697	SLC26A6	Liver	-1.8189	0.3664	6.9 x 10-07	DOWN	UP	FALSE	632.549	160	50	19	91	NA	NA	NA
Female	Phecodes	531.4	Peptic ulcer, site unspecified	ENSG00000225697	SLC26A6	Skeletal Muscle	-0.816	0.172	2.1 x 10-06	DOWN	UP	FALSE	632.549	160	50	19	91	NA	NA	NA
Female	Phecodes	531.4	Peptic ulcer, site unspecified	ENSG00000225697	SLC26A6	Thyroid	-0.994	0.192	2.2 x 10-07	DOWN	UP	FALSE	632.549	160	50	19	91	NA	NA	NA
Female	Phecodes	531.4	Peptic ulcer, site unspecified	ENSG00000178252	WDR6	Thyroid	-2.5407	0.6225	4.5 x 10-05	DOWN	UP	FALSE	632.549	160	50	19	91	NA	NA	NA
Female	Encounter diagnosis	N84.1	Polyp of cervix uteri	ENSG00000178977	LINC00324	Skeletal Muscle	4.9952	1.0906	4.6 x 10-06	UP	UP	TRUE	305.88	77	25	19	33	NA	NA	NA
Female	Phecodes	994.2	Sepsis	ENSG00000114268	PFKFB4	Skin, Not sun exposed	-1.3218	0.3256	4.9 x 10-05	DOWN	DOWN	TRUE	274.673	69	23	10	36	NA	NA	NA
Female	Phecodes	240	Simple and unspecified goiter	ENSG00000145029	NICN1	Esophagus, Muscularis	-2.2602	0.5466	3.6 x 10-05	DOWN	DOWN	TRUE	191.285	48	25	12	11	NA	NA	NA
Female	Encounter diagnosis	M48.061	Spinal stenosis, lumbar region without neurogenic claudication	ENSG00000162458	FBLIM1	Esophagus, Mucosa	-1.7745	0.4218	2.6 x 10-05	DOWN	UP	FALSE	1283.84	331	125	80	126	NA	NA	NA
Female	Encounter diagnosis	D69.6	Thrombocytopenia, unspecified	ENSG00000139531	SUOX	DGN Whole blood	0.7834	0.187	2.8 x 10-05	UP	DOWN	FALSE	1068.1	1522	823	563	136	NA	NA	NA
Female	Phecodes	318	Tobacco use disorder	ENSG00000178467	P4HTM	Ovary	0.6984	0.1591	1.1 x 10-05	UP	DOWN	FALSE	5093.6	1426	619	170	637	NA	NA	NA
Female	Phecodes	250.1	Type 1 diabetes	ENSG00000213719	CLIC1	Breast mammary tissue	2.3646	0.4786	7.8 x 10-07	UP	UP	TRUE	906.573	230	52	88	90	NA	NA	NA
Female	Phecodes	250.1	Type 1 diabetes	ENSG00000213719	CLIC1	Spleen	3.5452	0.4155	1.4 x 10-17	UP	UP	TRUE	906.573	230	52	88	90	NA	NA	NA
Female	Phecodes	250.1	Type 1 diabetes	ENSG00000213719	CLIC1	Subcutaneous adipose	3.2918	0.6293	1.7 x 10-07	UP	UP	TRUE	906.573	230	52	88	90	NA	NA	NA
Female	Encounter diagnosis	E10.65	Type 1 diabetes mellitus with hyperglycemia	ENSG00000213719	CLIC1	Breast mammary tissue	3.1384	0.7192	1.3 x 10-05	UP	UP	TRUE	353.027	89	19	38	32	NA	NA	NA
Female	Encounter diagnosis	E10.65	Type 1 diabetes mellitus with hyperglycemia	ENSG00000213719	CLIC1	Spleen	4.8168	0.6551	1.9 x 10-13	UP	UP	TRUE	353.027	89	19	38	32	NA	NA	NA
Female	Encounter diagnosis	E10.65	Type 1 diabetes mellitus with hyperglycemia	ENSG00000213719	CLIC1	Subcutaneous adipose	4.0319	0.9622	2.8 x 10-05	UP	UP	TRUE	353.027	89	19	38	32	NA	NA	NA
Female	Encounter diagnosis	E10.9	Type 1 diabetes mellitus without complications	ENSG00000213719	CLIC1	Spleen	2.6385	0.5477	1.5 x 10-06	UP	UP	TRUE	588.068	149	36	54	59	NA	NA	NA
Female	Encounter diagnosis	H57.9	Unspecified disorder of eye and adnexa	ENSG00000183762	KREMEN1	Breast mammary tissue	-2.4183	0.5584	1.5 x 10-05	DOWN	UP	FALSE	242.105	61	24	NA	37	NA	NA	NA
High BMI	Encounter diagnosis	R93.89	Abnormal findings on diagnostic imaging of other specified body structures	ENSG00000164062	APEH	Adrenal gland	2.4779	0.5493	6.5 x 10-06	UP	DOWN	FALSE	669.964	173	54	56	63	NA	NA	NA
High BMI	Phecodes	735	Acquired foot deformities	ENSG00000269928	RP11-849F2.8	Skeletal Muscle	1.9784	0.4746	3.1 x 10-05	UP	UP	TRUE	578.99	148	57	29	62	NA	NA	NA
High BMI	Phecodes	979	Adverse drug events and drug allergies	ENSG00000164068	RNF123	Aorta artery	2.0628	0.4987	3.5 x 10-05	UP	DOWN	FALSE	143.308	36	13	10	13	NA	NA	NA
High BMI	Phecodes	979	Adverse drug events and drug allergies	ENSG00000164068	RNF123	Esophagus, Muscularis	2.3042	0.5585	3.7 x 10-05	UP	DOWN	FALSE	143.308	36	13	10	13	NA	NA	NA
High BMI	Phecodes	979	Adverse drug events and drug allergies	ENSG00000164068	RNF123	Subcutaneous adipose	1.893	0.4723	6.1 x 10-05	UP	DOWN	FALSE	143.308	36	13	10	13	NA	NA	NA
High BMI	Phecodes	979	Adverse drug events and drug allergies	ENSG00000164068	RNF123	Thyroid	2.7038	0.6467	2.9 x 10-05	UP	DOWN	FALSE	143.308	36	13	10	13	NA	NA	NA
High BMI	Phecodes	411.3	Angina pectoris	ENSG00000135502	SLC26A10	Liver	-2.3711	0.593	6.4 x 10-05	DOWN	DOWN	TRUE	825.351	215	58	45	112	NA	NA	NA
High BMI	Phecodes	572	Ascites (non malignant)	ENSG00000173531	MST1	Cells, Transformed fibroblasts	-1.8516	0.4479	3.6 x 10-05	DOWN	DOWN	TRUE	166.508	42	NA	11	31	NA	NA	NA
High BMI	Phecodes	110.2	Dermatomycoses	ENSG00000172046	USP19	Aorta artery	3.3804	0.8261	4.3 x 10-05	UP	DOWN	FALSE	288.959	73	24	15	34	NA	NA	NA
High BMI	Phecodes	110.2	Dermatomycoses	ENSG00000225697	SLC26A6	Brain, Hippocampus	-2.6267	0.658	6.5 x 10-05	DOWN	UP	FALSE	288.959	73	24	15	34	NA	NA	NA
High BMI	Phecodes	588	Disorders resulting from impaired renal function	ENSG00000213719	CLIC1	Subcutaneous adipose	3.6518	0.9107	6.1 x 10-05	UP	UP	TRUE	511.492	130	36	48	46	NA	NA	NA
High BMI	Encounter diagnosis	Z32.01	Encounter for pregnancy test, result positive	ENSG00000162458	FBLIM1	Skin, Not sun exposed	-7.694	1.8161	2.3 x 10-05	DOWN	DOWN	TRUE	138.418	35	21	NA	14	NA	NA	NA
High BMI	Encounter diagnosis	Z11.3	Encounter for screening for infections with a predominantly sexual mode of transmission	ENSG00000183762	KREMEN1	CommonMind DLPFC	2.3307	0.5693	4.2 x 10-05	UP	UP	TRUE	1534.66	419	153	79	174	13	NA	NA
High BMI	Encounter diagnosis	Z13.89	Encounter for screening for other disorder	ENSG00000225399	RP11-3B7.1	Colon, Sigmoid	-2.4395	0.5709	1.9 x 10-05	DOWN	DOWN	TRUE	399.083	102	34	17	51	NA	NA	NA
High BMI	Phecodes	333	Extrapyramidal disease and abnormal movement disorders	ENSG00000197496	SLC2A10	Thyroid	-1.0193	0.2525	5.4 x 10-05	DOWN	UP	FALSE	534.784	137	17	92	28	NA	NA	NA
High BMI	Phecodes	783	Fever of unknown origin	ENSG00000178057	NDUFAF3	Spleen	-1.76	0.4384	6.0 x 10-05	DOWN	DOWN	TRUE	406.388	104	27	33	44	NA	NA	NA
High BMI	Encounter diagnosis	L73.9	Follicular disorder, unspecified	ENSG00000177479	ARIH2	Adrenal gland	-1.5621	0.3822	4.4 x 10-05	DOWN	DOWN	TRUE	455.326	117	41	14	62	NA	NA	NA
High BMI	Phecodes	428.3	Heart failure with reduced EF [Systolic or combined heart failure]	ENSG00000229453	SPINK8	Skin, Sun exposed	-0.7895	0.1958	5.5 x 10-05	DOWN	DOWN	TRUE	1001.58	260	84	54	122	NA	NA	NA
High BMI	Phecodes	401.21	Hypertensive heart disease	ENSG00000269928	RP11-849F2.8	Esophagus, Gastroesophageal junction	2.5091	0.5706	1.1 x 10-05	UP	UP	TRUE	320.541	81	21	23	37	NA	NA	NA
High BMI	Phecodes	401.21	Hypertensive heart disease	ENSG00000269928	RP11-849F2.8	Lung	2.9291	0.6442	5.4 x 10-06	UP	UP	TRUE	320.541	81	21	23	37	NA	NA	NA
High BMI	Phecodes	401.21	Hypertensive heart disease	ENSG00000269928	RP11-849F2.8	Skin, Not sun exposed	2.4141	0.5774	2.9 x 10-05	UP	UP	TRUE	320.541	81	21	23	37	NA	NA	NA
High BMI	Phecodes	401.21	Hypertensive heart disease	ENSG00000269928	RP11-849F2.8	Stomach	4.625	1.1326	4.4 x 10-05	UP	UP	TRUE	320.541	81	21	23	37	NA	NA	NA
High BMI	Phecodes	401.21	Hypertensive heart disease	ENSG00000269928	RP11-849F2.8	Visceral omentum adipose	2.3581	0.5559	2.2 x 10-05	UP	UP	TRUE	320.541	81	21	23	37	NA	NA	NA
High BMI	Phecodes	550.6	Incisional hernia	ENSG00000108001	EBF3	Brain, Caudate basal ganglia	-1.8182	0.392	3.5 x 10-06	DOWN	DOWN	TRUE	253.921	64	17	21	26	NA	NA	NA
High BMI	Encounter diagnosis	K43.2	Incisional hernia without obstruction or gangrene	ENSG00000003756	RBM5	Pituitary	4.1618	1.0211	4.6 x 10-05	UP	UP	TRUE	233.399	59	18	17	24	NA	NA	NA
High BMI	Phecodes	614.5	Inflammatory disease of cervix, vagina, and vulva	ENSG00000183762	KREMEN1	Liver	2.9497	0.7427	7.1 x 10-05	UP	DOWN	FALSE	474.003	122	58	17	47	NA	NA	NA
High BMI	Phecodes	614	Inflammatory diseases of female pelvic organs	ENSG00000183762	KREMEN1	Liver	2.7956	0.7016	6.8 x 10-05	UP	DOWN	FALSE	520.347	134	61	21	52	NA	NA	NA
High BMI	Encounter diagnosis	J45.41	Moderate persistent asthma with (acute) exacerbation	ENSG00000229453	SPINK8	Skin, Sun exposed	-1.4308	0.3281	1.3 x 10-05	DOWN	DOWN	TRUE	392.187	101	41	NA	60	NA	NA	NA
High BMI	Encounter diagnosis	J45.41	Moderate persistent asthma with (acute) exacerbation	ENSG00000229453	SPINK8	Whole blood	-1.6843	0.3639	3.7 x 10-06	DOWN	DOWN	TRUE	392.187	101	41	NA	60	NA	NA	NA
High BMI	Phecodes	278.11	Morbid obesity	ENSG00000170430	MGMT	Spleen	-0.1888	0.0453	3.0 x 10-05	DOWN	DOWN	TRUE	4456.04	1526	659	200	667	NA	NA	NA
High BMI	Encounter diagnosis	IMO0002	NA	ENSG00000239697	TNFSF12	Whole blood	0.4504	0.111	4.9 x 10-05	UP	DOWN	FALSE	2908.34	874	280	194	383	17	NA	NA
High BMI	Encounter diagnosis	794.8	Nonspecific abnormal results of function study of liver	ENSG00000173531	MST1	Esophagus, Muscularis	-4.6935	0.9746	1.5 x 10-06	DOWN	DOWN	TRUE	318.954	80	20	22	38	NA	NA	NA
High BMI	Encounter diagnosis	794.8	Nonspecific abnormal results of function study of liver	ENSG00000173531	MST1	Tibial artery	-2.7138	0.5877	3.9 x 10-06	DOWN	UP	FALSE	318.954	80	20	22	38	NA	NA	NA
High BMI	Encounter diagnosis	794.8	Nonspecific abnormal results of function study of liver	ENSG00000173531	MST1	Whole blood	-2.5555	0.6077	2.6 x 10-05	DOWN	UP	FALSE	318.954	80	20	22	38	NA	NA	NA
High BMI	Phecodes	411	Other acute and subacute forms of ischemic heart disease	ENSG00000269928	RP11-849F2.8	Skin, Sun exposed	1.55	0.3724	3.1 x 10-05	UP	UP	TRUE	3522.64	1015	220	335	424	12	24	NA
High BMI	Encounter diagnosis	R18.8	Other ascites	ENSG00000173531	MST1	Adrenal gland	-1.6811	0.4064	3.5 x 10-05	DOWN	DOWN	TRUE	158.065	40	NA	11	29	NA	NA	NA
High BMI	Encounter diagnosis	J43.8	Other emphysema	ENSG00000114268	PFKFB4	Esophagus, Mucosa	4.272	0.9576	8.1 x 10-06	UP	UP	TRUE	139.107	35	10	12	13	NA	NA	NA
High BMI	Encounter diagnosis	M51.36	Other intervertebral disc degeneration, lumbar region	ENSG00000184500	PROS1	Cells, Transformed fibroblasts	-1.7166	0.422	4.7 x 10-05	DOWN	UP	FALSE	295.756	75	26	22	27	NA	NA	NA
High BMI	Encounter diagnosis	V76.12	Other screening mammogram	ENSG00000145029	NICN1	Esophagus, Muscularis	-0.9489	0.2191	1.5 x 10-05	DOWN	DOWN	TRUE	1135.87	305	102	41	162	NA	NA	NA
High BMI	Phecodes	380.1	Otitis externa	ENSG00000001617	SEMA3F	Brain, Putamen basal ganglia	-5.5556	1.2273	6.0 x 10-06	DOWN	UP	FALSE	281.315	71	18	21	32	NA	NA	NA
High BMI	Phecodes	507	Pleurisy; pleural effusion	ENSG00000197496	SLC2A10	Colon, Transverse	1.1234	0.275	4.4 x 10-05	UP	UP	TRUE	143.107	36	NA	19	17	NA	NA	NA
High BMI	Phecodes	599.2	Retention of urine	ENSG00000221883	ARIH2OS	Brain, Cortex	2.1899	0.5316	3.8 x 10-05	UP	UP	TRUE	297.112	75	16	29	30	NA	NA	NA
High BMI	Phecodes	394	Rheumatic disease of the heart valves	ENSG00000139531	SUOX	Brain, Frontal cortex (BA9)	-1.078	0.2624	4.0 x 10-05	DOWN	DOWN	TRUE	296.915	75	11	36	28	NA	NA	NA
High BMI	Phecodes	394	Rheumatic disease of the heart valves	ENSG00000139531	SUOX	Coronary artery	-3.7529	0.8248	5.4 x 10-06	DOWN	DOWN	TRUE	296.915	75	11	36	28	NA	NA	NA
High BMI	Phecodes	714	Rheumatoid arthritis and other inflammatory polyarthropathies	ENSG00000114268	PFKFB4	Esophagus, Mucosa	1.7246	0.4279	5.6 x 10-05	UP	UP	TRUE	749.25	192	57	62	73	NA	NA	NA
High BMI	Encounter diagnosis	V72.31	Routine gynecological examination	ENSG00000168036	CTNNB1	Tibial nerve	-1.1532	0.27	1.9 x 10-05	DOWN	DOWN	TRUE	424.682	109	35	12	62	NA	NA	NA
High BMI	Phecodes	198	Secondary malignant neoplasm	ENSG00000114268	PFKFB4	Skin, Not sun exposed	-1.3059	0.3099	2.5 x 10-05	DOWN	DOWN	TRUE	213.791	54	NA	36	18	NA	NA	NA
High BMI	Phecodes	681	Superficial cellulitis and abscess	ENSG00000143942	CHAC2	Subcutaneous adipose	-1.5948	0.399	6.4 x 10-05	DOWN	NA	FALSE	1625.18	437	120	104	213	NA	NA	NA
High BMI	Encounter diagnosis	B36.9	Superficial mycosis, unspecified	ENSG00000172046	USP19	Aorta artery	3.1953	0.7731	3.6 x 10-05	UP	DOWN	FALSE	371.894	95	29	14	52	NA	NA	NA
High BMI	Encounter diagnosis	B36.9	Superficial mycosis, unspecified	ENSG00000178149	DALRD3	Skin, Not sun exposed	2.317	0.5707	4.9 x 10-05	UP	DOWN	FALSE	371.894	95	29	14	52	NA	NA	NA
High BMI	Phecodes	695.42	Systemic lupus erythematosus	ENSG00000213719	CLIC1	Subcutaneous adipose	4.7632	1.1666	4.4 x 10-05	UP	UP	TRUE	269.24	68	26	11	31	NA	NA	NA
High BMI	Phecodes	257	Testicular dysfunction	ENSG00000173531	MST1	Skin, Sun exposed	-1.4602	0.3657	6.5 x 10-05	DOWN	UP	FALSE	447.42	114	24	72	18	NA	NA	NA
High BMI	Phecodes	257.1	Testicular hypofunction	ENSG00000164078	MST1R	Esophagus, Mucosa	2.2452	0.5663	7.4 x 10-05	UP	DOWN	FALSE	447.421	114	24	72	18	NA	NA	NA
High BMI	Phecodes	257.1	Testicular hypofunction	ENSG00000173531	MST1	Skin, Sun exposed	-1.4601	0.3657	6.5 x 10-05	DOWN	UP	FALSE	447.421	114	24	72	18	NA	NA	NA
High BMI	Phecodes	250.1	Type 1 diabetes	ENSG00000213719	CLIC1	Spleen	2.6333	0.6523	5.4 x 10-05	UP	UP	TRUE	402.679	102	24	37	41	NA	NA	NA
High BMI	Encounter diagnosis	E11.42	Type 2 diabetes mellitus with diabetic polyneuropathy	ENSG00000168036	CTNNB1	Brain, Caudate basal ganglia	2.747	0.6439	2.0 x 10-05	UP	DOWN	FALSE	719.889	188	60	26	102	NA	NA	NA
High BMI	Encounter diagnosis	E11.42	Type 2 diabetes mellitus with diabetic polyneuropathy	ENSG00000168036	CTNNB1	Whole blood	-4.5877	1.0715	1.9 x 10-05	DOWN	UP	FALSE	719.889	188	60	26	102	NA	NA	NA
High BMI	Phecodes	250.23	Type 2 diabetes with ophthalmic manifestations	ENSG00000108001	EBF3	CommonMind DLPFC	2.3039	0.5783	6.8 x 10-05	UP	DOWN	FALSE	854.992	223	68	25	130	NA	NA	NA
High BMI	Phecodes	710.19	Unspecified osteomyelitis	ENSG00000178977	LINC00324	Skin, Not sun exposed	-4.1596	1.0259	5.0 x 10-05	DOWN	UP	FALSE	198.634	50	12	13	25	NA	NA	NA
High BMI	Phecodes	710.19	Unspecified osteomyelitis	ENSG00000269928	RP11-849F2.8	Tibial artery	-3.2899	0.8194	5.9 x 10-05	DOWN	UP	FALSE	198.634	50	12	13	25	NA	NA	NA
Low BMI	Phecodes	250.4	Abnormal glucose	ENSG00000172037	LAMB2	Brain, Hippocampus	-1.4169	0.3532	6.0 x 10-05	DOWN	DOWN	TRUE	936.394	241	83	60	98	NA	NA	NA
Low BMI	Phecodes	396	Abnormal heart sounds	ENSG00000272156	RP11-477N3.1	Tibial nerve	1.6683	0.4089	4.5 x 10-05	UP	UP	TRUE	651.608	168	67	29	72	NA	NA	NA
Low BMI	Phecodes	483	Acute bronchitis and bronchiolitis	ENSG00000003756	RBM5	Pituitary	-4.959	1.1836	2.8 x 10-05	DOWN	UP	FALSE	158.985	40	12	12	16	NA	NA	NA
Low BMI	Encounter diagnosis	F43.21	Adjustment disorder with depressed mood	ENSG00000269928	RP11-849F2.8	Thyroid	-2.2924	0.5356	1.9 x 10-05	DOWN	UP	FALSE	313.21	80	32	11	37	NA	NA	NA
Low BMI	Encounter diagnosis	Z91.018	Allergy to other foods	ENSG00000114268	PFKFB4	Skin, Sun exposed	-1.7626	0.4168	2.3 x 10-05	DOWN	UP	FALSE	263.661	67	15	32	20	NA	NA	NA
Low BMI	Phecodes	572	Ascites (non malignant)	ENSG00000139531	SUOX	Stomach	-1.2272	0.302	4.8 x 10-05	DOWN	DOWN	TRUE	284.407	72	19	14	39	NA	NA	NA
Low BMI	Phecodes	610	Benign mammary dysplasias	ENSG00000135502	SLC26A10	Aorta artery	-1.6125	0.3519	4.6 x 10-06	DOWN	DOWN	TRUE	316.006	80	24	24	32	NA	NA	NA
Low BMI	Phecodes	610	Benign mammary dysplasias	ENSG00000135502	SLC26A10	Lung	-1.1863	0.2506	2.2 x 10-06	DOWN	DOWN	TRUE	316.006	80	24	24	32	NA	NA	NA
Low BMI	Phecodes	610	Benign mammary dysplasias	ENSG00000135502	SLC26A10	Skeletal Muscle	-1.8189	0.4302	2.4 x 10-05	DOWN	DOWN	TRUE	316.006	80	24	24	32	NA	NA	NA
Low BMI	Phecodes	367.9	Blindness and low vision	ENSG00000114268	PFKFB4	Skin, Not sun exposed	-1.8365	0.3802	1.4 x 10-06	DOWN	DOWN	TRUE	142.712	36	11	NA	25	NA	NA	NA
Low BMI	Phecodes	367.9	Blindness and low vision	ENSG00000114268	PFKFB4	Skin, Sun exposed	-2.0817	0.4435	2.7 x 10-06	DOWN	UP	FALSE	142.712	36	11	NA	25	NA	NA	NA
Low BMI	Phecodes	174	Breast Cancer	ENSG00000183762	KREMEN1	Subcutaneous adipose	0.7387	0.1855	6.8 x 10-05	UP	DOWN	FALSE	782.816	202	57	75	70	NA	NA	NA
Low BMI	Phecodes	426.91	Cardiac pacemaker in situ	ENSG00000164062	APEH	Esophagus, Mucosa	-1.2106	0.3027	6.3 x 10-05	DOWN	UP	FALSE	304.338	77	18	28	31	NA	NA	NA
Low BMI	Phecodes	425	Cardiomyopathy	ENSG00000225697	SLC26A6	Brain, Hippocampus	-2.156	0.5406	6.7 x 10-05	DOWN	UP	FALSE	532.534	136	42	41	53	NA	NA	NA
Low BMI	Phecodes	433.3	Cerebral ischemia	ENSG00000004534	RBM6	Brain, Hypothalamus	1.5247	0.376	5.0 x 10-05	UP	UP	TRUE	370.234	94	27	22	45	NA	NA	NA
Low BMI	Phecodes	751.2	Congenital anomalies of urinary system	ENSG00000272156	RP11-477N3.1	Colon, Transverse	1.4844	0.3422	1.4 x 10-05	UP	UP	TRUE	174.787	44	15	12	17	NA	NA	NA
Low BMI	Phecodes	737	Curvature of spine	ENSG00000114268	PFKFB4	Skin, Not sun exposed	-1.4913	0.3516	2.2 x 10-05	DOWN	DOWN	TRUE	308.091	78	28	19	31	NA	NA	NA
Low BMI	Phecodes	610.1	Cystic mastopathy	ENSG00000135502	SLC26A10	Aorta artery	-2.0933	0.4661	7.1 x 10-06	DOWN	DOWN	TRUE	166.905	42	13	13	16	NA	NA	NA
Low BMI	Phecodes	610.1	Cystic mastopathy	ENSG00000135502	SLC26A10	Lung	-1.5225	0.3356	5.7 x 10-06	DOWN	DOWN	TRUE	166.905	42	13	13	16	NA	NA	NA
Low BMI	Phecodes	253	Disorders of the pituitary gland and its hypothalamic control	ENSG00000135502	SLC26A10	Tibial artery	2.9796	0.6577	5.9 x 10-06	UP	UP	TRUE	260.01	66	NA	40	26	NA	NA	NA
Low BMI	Phecodes	253	Disorders of the pituitary gland and its hypothalamic control	ENSG00000135502	SLC26A10	Visceral omentum adipose	3.628	0.7933	4.8 x 10-06	UP	UP	TRUE	260.01	66	NA	40	26	NA	NA	NA
Low BMI	Encounter diagnosis	Z51.89	Encounter for other specified aftercare	ENSG00000178467	P4HTM	Lung	-1.5653	0.3835	4.5 x 10-05	DOWN	DOWN	TRUE	313.254	80	27	11	42	NA	NA	NA
Low BMI	Encounter diagnosis	Z11.59	Encounter for screening for other viral diseases	ENSG00000178467	P4HTM	Brain, Hippocampus	0.7386	0.183	5.4 x 10-05	UP	DOWN	FALSE	1173.58	315	89	90	125	11	NA	NA
Low BMI	Encounter diagnosis	R59.9	Enlarged lymph nodes, unspecified	ENSG00000115239	ASB3	Esophagus, Gastroesophageal junction	-3.3725	0.7877	1.9 x 10-05	DOWN	DOWN	TRUE	224.753	57	23	11	23	NA	NA	NA
Low BMI	Phecodes	530.9	Heartburn	ENSG00000164078	MST1R	Esophagus, Muscularis	-3.8106	0.9589	7.1 x 10-05	DOWN	DOWN	TRUE	158.385	40	11	NA	29	NA	NA	NA
Low BMI	Encounter diagnosis	R04.2	Hemoptysis	ENSG00000273356	RP11-804H8.6	Thyroid	-2.5793	0.6328	4.6 x 10-05	DOWN	DOWN	TRUE	182.114	46	13	16	17	NA	NA	NA
Low BMI	Phecodes	600	Hyperplasia of prostate	ENSG00000197496	SLC2A10	Tibial nerve	0.8816	0.2161	4.5 x 10-05	UP	UP	TRUE	1011.71	264	61	105	98	NA	NA	NA
Low BMI	Phecodes	371	Inflammation of the eye	ENSG00000178977	LINC00324	Cells, EBV-transformed lymphocytes	-2.2055	0.532	3.4 x 10-05	DOWN	NA	FALSE	570.47	146	42	48	56	NA	NA	NA
Low BMI	Phecodes	737.3	Kyphoscoliosis and scoliosis	ENSG00000114268	PFKFB4	Skin, Not sun exposed	-1.5657	0.3536	9.5 x 10-06	DOWN	DOWN	TRUE	280.69	71	25	15	31	NA	NA	NA
Low BMI	Phecodes	174	Malignant neoplasm of female breast	ENSG00000183762	KREMEN1	Brain, Spinal cord (cervical c-1)	1.2925	0.3175	4.7 x 10-05	UP	UP	TRUE	782.816	202	57	75	70	NA	NA	NA
Low BMI	Phecodes	174.11	Malignant neoplasm of female breast	ENSG00000183762	KREMEN1	Brain, Spinal cord (cervical c-1)	1.4351	0.3355	1.9 x 10-05	UP	UP	TRUE	696.336	179	48	65	66	NA	NA	NA
Low BMI	Phecodes	174.11	Malignant neoplasm of female breast	ENSG00000183762	KREMEN1	Subcutaneous adipose	0.8817	0.1986	9.0 x 10-06	UP	DOWN	FALSE	696.336	179	48	65	66	NA	NA	NA
Low BMI	Phecodes	772.3	Muscle weakness	ENSG00000183762	KREMEN1	Tibial nerve	3.1527	0.7818	5.5 x 10-05	UP	UP	TRUE	407.499	104	51	14	39	NA	NA	NA
Low BMI	Phecodes	580.2	Nephrotic syndrome without mention of glomerulonephritis	ENSG00000172046	USP19	Minor salivary gland	-6.4687	1.6208	6.6 x 10-05	DOWN	UP	FALSE	134.921	34	16	NA	18	NA	NA	NA
Low BMI	Encounter diagnosis	F17.210	Nicotine dependence, cigarettes, uncomplicated	ENSG00000178977	LINC00324	Cells, EBV-transformed lymphocytes	-3.4822	0.8349	3.0 x 10-05	DOWN	NA	FALSE	197.638	50	16	11	23	NA	NA	NA
Low BMI	Phecodes	250.42	Other abnormal glucose	ENSG00000172037	LAMB2	Brain, Hippocampus	-1.5009	0.362	3.4 x 10-05	DOWN	DOWN	TRUE	814.46	211	73	51	87	NA	NA	NA
Low BMI	Encounter diagnosis	H10.45	Other chronic allergic conjunctivitis	ENSG00000178977	LINC00324	Cells, EBV-transformed lymphocytes	-4.193	0.9414	8.4 x 10-06	DOWN	NA	FALSE	154.626	39	11	11	17	NA	NA	NA
Low BMI	Phecodes	510	Other diseases of lung	ENSG00000197496	SLC2A10	Pituitary	-2.0235	0.4904	3.7 x 10-05	DOWN	UP	FALSE	214.18	54	18	17	19	NA	NA	NA
Low BMI	Phecodes	136	Other infectious and parasitic diseases	ENSG00000162458	FBLIM1	Esophagus, Mucosa	3.8821	0.8619	6.7 x 10-06	UP	UP	TRUE	269.134	68	18	24	26	NA	NA	NA
Low BMI	Encounter diagnosis	B96.89	Other specified bacterial agents as the cause of diseases classified elsewhere	ENSG00000170430	MGMT	Brain, Nucleus accumbens basal ganglia	-1.8175	0.4451	4.4 x 10-05	DOWN	DOWN	TRUE	441.188	115	61	NA	54	NA	NA	NA
Low BMI	Encounter diagnosis	B96.89	Other specified bacterial agents as the cause of diseases classified elsewhere	ENSG00000170430	MGMT	Cells, Transformed fibroblasts	-0.9269	0.2301	5.6 x 10-05	DOWN	DOWN	TRUE	441.188	115	61	NA	54	NA	NA	NA
Low BMI	Encounter diagnosis	B96.89	Other specified bacterial agents as the cause of diseases classified elsewhere	ENSG00000170430	MGMT	CommonMind DLPFC	-2.3644	0.5395	1.2 x 10-05	DOWN	DOWN	TRUE	441.188	115	61	NA	54	NA	NA	NA
Low BMI	Encounter diagnosis	B96.89	Other specified bacterial agents as the cause of diseases classified elsewhere	ENSG00000170430	MGMT	DGN Whole blood	-0.78	0.1881	3.4 x 10-05	DOWN	DOWN	TRUE	441.188	115	61	NA	54	NA	NA	NA
Low BMI	Encounter diagnosis	B96.89	Other specified bacterial agents as the cause of diseases classified elsewhere	ENSG00000170430	MGMT	Esophagus, Muscularis	-0.907	0.2192	3.5 x 10-05	DOWN	DOWN	TRUE	441.188	115	61	NA	54	NA	NA	NA
Low BMI	Encounter diagnosis	B96.89	Other specified bacterial agents as the cause of diseases classified elsewhere	ENSG00000170430	MGMT	Skin, Not sun exposed	-0.8523	0.2041	3.0 x 10-05	DOWN	DOWN	TRUE	441.188	115	61	NA	54	NA	NA	NA
Low BMI	Phecodes	792.1	Papanicolaou smear of cervix or vagina with atypical squamous cells	ENSG00000184500	PROS1	Skin, Sun exposed	-2.8352	0.7121	6.8 x 10-05	DOWN	DOWN	TRUE	264.752	68	21	10	37	NA	NA	NA
Low BMI	Encounter diagnosis	F43.10	Post-traumatic stress disorder, unspecified	ENSG00000168036	CTNNB1	Brain, Nucleus accumbens basal ganglia	-2.2337	0.5535	5.4 x 10-05	DOWN	NA	FALSE	223.552	57	20	NA	37	NA	NA	NA
Low BMI	Encounter diagnosis	H52.4	Presbyopia	ENSG00000183762	KREMEN1	Cells, Transformed fibroblasts	-1.2106	0.2923	3.4 x 10-05	DOWN	DOWN	TRUE	723.269	190	62	31	97	NA	NA	NA
Low BMI	Encounter diagnosis	R33.9	Retention of urine, unspecified	ENSG00000001617	SEMA3F	Brain, Putamen basal ganglia	-4.9603	1.1743	2.4 x 10-05	DOWN	UP	FALSE	455.564	117	28	36	53	NA	NA	NA
Low BMI	Encounter diagnosis	R33.9	Retention of urine, unspecified	ENSG00000114383	TUSC2	DGN Whole blood	6.2419	1.444	1.5 x 10-05	UP	DOWN	FALSE	346.101	117	28	36	53	NA	NA	NA
Low BMI	Phecodes	295.1	Schizophrenia	ENSG00000225697	SLC26A6	Pituitary	-1.1427	0.2882	7.3 x 10-05	DOWN	UP	FALSE	271.295	69	38	NA	31	NA	NA	NA
Low BMI	Encounter diagnosis	A41.9	Sepsis, unspecified organism	ENSG00000178149	DALRD3	Brain, Cerebellum	-2.2884	0.5508	3.3 x 10-05	DOWN	DOWN	TRUE	366.928	94	36	15	43	NA	NA	NA
Low BMI	Encounter diagnosis	A41.9	Sepsis, unspecified organism	ENSG00000114268	PFKFB4	Skin, Not sun exposed	-1.3394	0.3265	4.1 x 10-05	DOWN	DOWN	TRUE	366.928	94	36	15	43	NA	NA	NA
Low BMI	Phecodes	38	Septicemia	ENSG00000114268	PFKFB4	Skin, Not sun exposed	-1.753	0.3897	6.9 x 10-06	DOWN	DOWN	TRUE	178.034	45	15	NA	30	NA	NA	NA
Low BMI	Encounter diagnosis	I49.5	Sick sinus syndrome	ENSG00000173531	MST1	Adrenal gland	-1.5663	0.3773	3.3 x 10-05	DOWN	DOWN	TRUE	248.459	63	17	23	23	NA	NA	NA
Low BMI	Encounter diagnosis	I49.5	Sick sinus syndrome	ENSG00000164062	APEH	Skin, Sun exposed	-2.5334	0.5661	7.6 x 10-06	DOWN	DOWN	TRUE	248.459	63	17	23	23	NA	NA	NA
Low BMI	Phecodes	427.8	Sinoatrial node dysfunction (Bradycardia)	ENSG00000164062	APEH	Skin, Sun exposed	-2.2995	0.5761	6.6 x 10-05	DOWN	DOWN	TRUE	222.058	56	13	21	22	NA	NA	NA
Low BMI	Phecodes	250.2	Type 2 diabetes	ENSG00000168036	CTNNB1	Tibial nerve	0.4367	0.1089	6.1 x 10-05	UP	DOWN	FALSE	2885.98	860	302	85	440	15	18	NA
Low BMI	Encounter diagnosis	E11.40	Type 2 diabetes mellitus with diabetic neuropathy, unspecified	ENSG00000197496	SLC2A10	Colon, Transverse	0.8973	0.2016	8.5 x 10-06	UP	UP	TRUE	265.747	68	26	NA	42	NA	NA	NA
Low BMI	Phecodes	555.21	Ulcerative colitis (chronic)	ENSG00000135502	SLC26A10	Skeletal Muscle	2.4522	0.6106	5.9 x 10-05	UP	DOWN	FALSE	130.878	33	NA	23	10	NA	NA	NA
Low BMI	Phecodes	710.19	Unspecified osteomyelitis	ENSG00000170430	MGMT	Adrenal gland	-1.7578	0.4209	3.0 x 10-05	DOWN	DOWN	TRUE	115.223	29	13	NA	16	NA	NA	NA
Low BMI	Phecodes	710.19	Unspecified osteomyelitis	ENSG00000170430	MGMT	Esophagus, Gastroesophageal junction	-2.4894	0.6079	4.2 x 10-05	DOWN	DOWN	TRUE	115.223	29	13	NA	16	NA	NA	NA
Male	Encounter diagnosis	I71.4	Abdominal aortic aneurysm, without rupture	ENSG00000114383	TUSC2	Pancreas	-1.2711	0.3023	2.6 x 10-05	DOWN	DOWN	TRUE	912.132	241	18	196	27	NA	NA	NA
Male	Encounter diagnosis	E87.2	Acidosis	ENSG00000178977	LINC00324	Cells, EBV-transformed lymphocytes	-2.2936	0.5559	3.7 x 10-05	DOWN	NA	FALSE	502.703	128	37	64	27	NA	NA	NA
Male	Encounter diagnosis	L70.9	Acne, unspecified	ENSG00000184500	PROS1	Subcutaneous adipose	1.6971	0.3565	1.9 x 10-06	UP	NA	FALSE	328.315	83	25	29	29	NA	NA	NA
Male	Encounter diagnosis	Z88.9	Allergy status to unspecified drugs, medicaments and biological substances	ENSG00000269962	RP13-238F13	Brain, Spinal cord (cervical c-1)	2.8886	0.6978	3.5 x 10-05	UP	UP	TRUE	277.396	70	15	30	25	NA	NA	NA
Male	Phecodes	292.4	Altered mental status	ENSG00000164068	RNF123	Brain, Amygdala	-1.1257	0.2813	6.3 x 10-05	DOWN	DOWN	TRUE	309.677	78	22	24	32	NA	NA	NA
Male	Phecodes	292.4	Altered mental status	ENSG00000164068	RNF123	Breast mammary tissue	-1.2661	0.3115	4.8 x 10-05	DOWN	DOWN	TRUE	309.677	78	22	24	32	NA	NA	NA
Male	Phecodes	285.2	Anemia of chronic disease	ENSG00000139531	SUOX	Brain, Cortex	0.8496	0.2088	4.7 x 10-05	UP	DOWN	FALSE	934.293	239	80	96	63	NA	NA	NA
Male	Phecodes	285.2	Anemia of chronic disease	ENSG00000139531	SUOX	Brain, Nucleus accumbens basal ganglia	0.7469	0.1839	4.9 x 10-05	UP	DOWN	FALSE	934.293	239	80	96	63	NA	NA	NA
Male	Encounter diagnosis	N48.1	Balanitis	ENSG00000183762	KREMEN1	DGN Whole blood	-2.091	0.5069	3.7 x 10-05	DOWN	DOWN	TRUE	134.212	34	NA	NA	34	NA	NA	NA
Male	Encounter diagnosis	K22.70	Barrett's esophagus without dysplasia	ENSG00000184500	PROS1	Heart, Atrial appendage	1.3739	0.2769	7.0 x 10-07	UP	NA	FALSE	432.315	110	11	67	32	NA	NA	NA
Male	Encounter diagnosis	K22.70	Barrett's esophagus without dysplasia	ENSG00000184500	PROS1	Subcutaneous adipose	1.3152	0.301	1.2 x 10-05	UP	NA	FALSE	432.315	110	11	67	32	NA	NA	NA
Male	Phecodes	260.1	Cachexia	ENSG00000178149	DALRD3	DGN Whole blood	-4.333	0.9717	8.2 x 10-06	DOWN	UP	FALSE	111.623	28	NA	15	13	NA	NA	NA
Male	Phecodes	747.11	Cardiac shunt/ heart septal defect	ENSG00000114268	PFKFB4	Skin, Not sun exposed	-2.0395	0.4601	9.3 x 10-06	DOWN	DOWN	TRUE	111.614	28	NA	13	15	NA	NA	NA
Male	Encounter diagnosis	L03.115	Cellulitis of right lower limb	ENSG00000172037	LAMB2	Brain, Hippocampus	-2.2987	0.5655	4.8 x 10-05	DOWN	DOWN	TRUE	273.314	69	16	21	32	NA	NA	NA
Male	Phecodes	580.14	Chronic glomerulonephritis, NOS	ENSG00000139531	SUOX	Brain, Nucleus accumbens basal ganglia	1.2856	0.3228	6.8 x 10-05	UP	DOWN	FALSE	281.842	71	16	43	12	NA	NA	NA
Male	Phecodes	364	Corneal opacity and other disorders of cornea	ENSG00000273356	RP11-804H8.6	Esophagus, Gastroesophageal junction	1.7548	0.4114	2.0 x 10-05	UP	UP	TRUE	396.292	100	29	44	27	NA	NA	NA
Male	Phecodes	364	Corneal opacity and other disorders of cornea	ENSG00000273356	RP11-804H8.6	Lung	2.5078	0.577	1.4 x 10-05	UP	UP	TRUE	396.292	100	29	44	27	NA	NA	NA
Male	Phecodes	364	Corneal opacity and other disorders of cornea	ENSG00000273356	RP11-804H8.6	Skin, Sun exposed	2.2111	0.5408	4.3 x 10-05	UP	NA	FALSE	396.292	100	29	44	27	NA	NA	NA
Male	Phecodes	250	Diabetes mellitus	ENSG00000213719	CLIC1	Colon, Sigmoid	0.6978	0.164	2.1 x 10-05	UP	UP	TRUE	7742.02	2623	740	589	1156	44	94	NA
Male	Phecodes	368.2	Diplopia and disorders of binocular vision	ENSG00000172037	LAMB2	Brain, Hippocampus	-2.5471	0.6258	4.7 x 10-05	DOWN	DOWN	TRUE	119.54	30	NA	20	10	NA	NA	NA
Male	Phecodes	528	Diseases of the oral soft tissues, excluding lesions specific for gingiva and tongue	ENSG00000178467	P4HTM	Brain, Cortex	2.0748	0.4981	3.1 x 10-05	UP	DOWN	FALSE	388.211	98	27	27	44	NA	NA	NA
Male	Encounter diagnosis	K08.9	Disorder of teeth and supporting structures, unspecified	ENSG00000143942	CHAC2	Esophagus, Mucosa	3.8648	0.816	2.2 x 10-06	UP	UP	TRUE	217.302	55	21	NA	34	NA	NA	NA
Male	Phecodes	722.1	Displacement of intervertebral disc	ENSG00000135502	SLC26A10	Visceral omentum adipose	-2.0633	0.5004	3.7 x 10-05	DOWN	UP	FALSE	676.864	172	49	54	69	NA	NA	NA
Male	Encounter diagnosis	H04.129	Dry eye syndrome of unspecified lacrimal gland	ENSG00000197496	SLC2A10	Small intestine, Terminal ileum	-0.4485	0.1031	1.3 x 10-05	DOWN	UP	FALSE	683.893	176	54	31	91	NA	NA	NA
Male	Encounter diagnosis	R49.0	Dysphonia	ENSG00000183762	KREMEN1	Brain, Spinal cord (cervical c-1)	1.3994	0.3061	4.9 x 10-06	UP	UP	TRUE	714.039	183	47	84	52	NA	NA	NA
Male	Encounter diagnosis	R14.1	Gas pain	ENSG00000197496	SLC2A10	Visceral omentum adipose	1.8845	0.4448	2.3 x 10-05	UP	DOWN	FALSE	186.636	47	20	12	15	NA	NA	NA
Male	Phecodes	580.1	Glomerulonephritis	ENSG00000139531	SUOX	Brain, Nucleus accumbens basal ganglia	1.1774	0.2779	2.3 x 10-05	UP	DOWN	FALSE	384.376	97	23	51	23	NA	NA	NA
Male	Phecodes	580.1	Glomerulonephritis	ENSG00000139531	SUOX	Cells, Transformed fibroblasts	1.3764	0.3404	5.3 x 10-05	UP	DOWN	FALSE	384.376	97	23	51	23	NA	NA	NA
Male	Phecodes	53.1	Herpes zoster with nervous system complications	ENSG00000183762	KREMEN1	Tibial nerve	-4.3186	0.9985	1.5 x 10-05	DOWN	UP	FALSE	151.452	39	13	12	14	NA	NA	NA
Male	Encounter diagnosis	E03.2	Hypothyroidism due to medicaments and other exogenous substances	ENSG00000164078	MST1R	Liver	-2.8065	0.6723	3.0 x 10-05	DOWN	UP	FALSE	111.444	28	NA	16	12	NA	NA	NA
Male	Encounter diagnosis	G60.3	Idiopathic progressive neuropathy	ENSG00000173531	MST1	Minor salivary gland	0.973	0.237	4.0 x 10-05	UP	UP	TRUE	280.769	71	18	43	10	NA	NA	NA
Male	Phecodes	433.8	Late effects of cerebrovascular disease	ENSG00000225399	RP11-3B7.1	Coronary artery	3.4847	0.8564	4.7 x 10-05	UP	UP	TRUE	143.194	36	18	NA	18	NA	NA	NA
Male	Encounter diagnosis	J18.1	Lobar pneumonia, unspecified organism	ENSG00000225697	SLC26A6	Brain, Hippocampus	-3.4598	0.8087	1.9 x 10-05	DOWN	UP	FALSE	135.182	34	NA	18	16	NA	NA	NA
Male	Encounter diagnosis	Z79.4	Long term (current) use of insulin	ENSG00000213719	CLIC1	Colon, Sigmoid	1.4678	0.3509	2.9 x 10-05	UP	UP	TRUE	1628.47	434	121	90	198	12	13	NA
Male	Encounter diagnosis	H90.8	Mixed conductive and sensorineural hearing loss, unspecified	ENSG00000213719	CLIC1	Spleen	3.9793	0.9665	3.8 x 10-05	UP	UP	TRUE	193.521	49	11	NA	38	NA	NA	NA
Male	Encounter diagnosis	H90.8	Mixed conductive and sensorineural hearing loss, unspecified	ENSG00000213719	CLIC1	Tibial nerve	1.7421	0.4244	4.0 x 10-05	UP	UP	TRUE	193.521	49	11	NA	38	NA	NA	NA
Male	Encounter diagnosis	J45.40	Moderate persistent asthma, uncomplicated	ENSG00000164062	APEH	Skin, Not sun exposed	-2.0337	0.4881	3.1 x 10-05	DOWN	UP	FALSE	513.879	131	25	40	66	NA	NA	NA
Male	Encounter diagnosis	J45.40	Moderate persistent asthma, uncomplicated	ENSG00000164062	APEH	Skin, Sun exposed	-1.6602	0.3834	1.5 x 10-05	DOWN	DOWN	TRUE	513.879	131	25	40	66	NA	NA	NA
Male	Phecodes	292	Neurological disorders	ENSG00000164068	RNF123	Breast mammary tissue	-0.6558	0.1488	1.1 x 10-05	DOWN	DOWN	TRUE	1527.18	397	99	134	164	NA	NA	NA
Male	Phecodes	292	Neurological disorders	ENSG00000164068	RNF123	Thyroid	-0.6918	0.1671	3.5 x 10-05	DOWN	DOWN	TRUE	1527.18	397	99	134	164	NA	NA	NA
Male	Encounter diagnosis	K75.81	Nonalcoholic steatohepatitis (NASH)	ENSG00000197496	SLC2A10	Esophagus, Muscularis	-1.4898	0.3512	2.2 x 10-05	DOWN	DOWN	TRUE	374.854	95	14	38	43	NA	NA	NA
Male	Phecodes	433.1	Occlusion and stenosis of precerebral arteries	ENSG00000272156	RP11-477N3.1	Heart, Left ventricle	0.8543	0.2086	4.2 x 10-05	UP	UP	TRUE	691.736	176	25	93	58	NA	NA	NA
Male	Phecodes	433.1	Occlusion and stenosis of precerebral arteries	ENSG00000173531	MST1	Thyroid	0.9046	0.2172	3.1 x 10-05	UP	UP	TRUE	691.736	176	25	93	58	NA	NA	NA
Male	Phecodes	433.1	Occlusion and stenosis of precerebral arteries	ENSG00000272156	RP11-477N3.1	Tibial nerve	1.522	0.3524	1.6 x 10-05	UP	UP	TRUE	691.736	176	25	93	58	NA	NA	NA
Male	Phecodes	510	Other diseases of lung	ENSG00000114268	PFKFB4	Esophagus, Mucosa	2.247	0.5388	3.0 x 10-05	UP	UP	TRUE	337.317	85	21	29	35	NA	NA	NA
Male	Phecodes	362.3	Other nondiabetic retinopathy	ENSG00000184500	PROS1	Aorta artery	2.4195	0.5163	2.8 x 10-06	UP	DOWN	FALSE	242.435	61	22	13	26	NA	NA	NA
Male	Encounter diagnosis	H57.89	Other specified disorders of eye and adnexa	ENSG00000269928	RP11-849F2.8	Esophagus, Mucosa	3.3198	0.7837	2.3 x 10-05	UP	UP	TRUE	253.531	64	21	14	29	NA	NA	NA
Male	Encounter diagnosis	H57.89	Other specified disorders of eye and adnexa	ENSG00000269928	RP11-849F2.8	Stomach	5.9641	1.3387	8.4 x 10-06	UP	UP	TRUE	253.531	64	21	14	29	NA	NA	NA
Male	Encounter diagnosis	H57.89	Other specified disorders of eye and adnexa	ENSG00000269928	RP11-849F2.8	Tibial nerve	1.895	0.4637	4.4 x 10-05	UP	UP	TRUE	253.531	64	21	14	29	NA	NA	NA
Male	Encounter diagnosis	H57.89	Other specified disorders of eye and adnexa	ENSG00000269928	RP11-849F2.8	Visceral omentum adipose	2.8131	0.6619	2.1 x 10-05	UP	UP	TRUE	253.531	64	21	14	29	NA	NA	NA
Male	Encounter diagnosis	J98.8	Other specified respiratory disorders	ENSG00000164078	MST1R	Colon, Transverse	-2.5507	0.5954	1.8 x 10-05	DOWN	DOWN	TRUE	174.942	44	13	20	11	NA	NA	NA
Male	Encounter diagnosis	K27.9	Peptic ulcer, site unspecified, unspecified as acute or chronic, without hemorrhage or perforation	ENSG00000225697	SLC26A6	Esophagus, Mucosa	-3.207	0.7493	1.9 x 10-05	DOWN	UP	FALSE	339.609	86	26	20	40	NA	NA	NA
Male	Encounter diagnosis	K27.9	Peptic ulcer, site unspecified, unspecified as acute or chronic, without hemorrhage or perforation	ENSG00000188315	C3orf62	Liver	2.8491	0.6114	3.2 x 10-06	UP	DOWN	FALSE	339.609	86	26	20	40	NA	NA	NA
Male	Encounter diagnosis	Z87.19	Personal history of other diseases of the digestive system	ENSG00000114268	PFKFB4	Brain, Cortex	-1.5843	0.3711	2.0 x 10-05	DOWN	DOWN	TRUE	397.898	101	24	26	51	NA	NA	NA
Male	Encounter diagnosis	E89.0	Postprocedural hypothyroidism	ENSG00000184500	PROS1	Subcutaneous adipose	-2.0442	0.4972	3.9 x 10-05	DOWN	NA	FALSE	330.426	84	NA	60	24	NA	NA	NA
Male	Encounter diagnosis	F25.9	Schizoaffective disorder, unspecified	ENSG00000272156	RP11-477N3.1	Heart, Atrial appendage	-1.3498	0.307	1.1 x 10-05	DOWN	UP	FALSE	292.417	74	32	14	28	NA	NA	NA
Male	Encounter diagnosis	I86.1	Scrotal varices	ENSG00000239697	TNFSF12	Tibial nerve	4.0317	0.9768	3.7 x 10-05	UP	DOWN	FALSE	123.312	31	NA	15	16	NA	NA	NA
Male	Encounter diagnosis	I49.5	Sick sinus syndrome	ENSG00000177352	CCDC71	Breast mammary tissue	2.9977	0.7261	3.7 x 10-05	UP	UP	TRUE	406.185	103	18	50	35	NA	NA	NA
Male	Phecodes	327.3	Sleep apnea	ENSG00000173531	MST1	Subcutaneous adipose	-0.6456	0.1474	1.2 x 10-05	DOWN	UP	FALSE	3190.58	863	202	336	292	14	19	NA
Male	Phecodes	327.3	Sleep apnea	ENSG00000173531	MST1	Tibial nerve	-0.3929	0.0879	7.8 x 10-06	DOWN	UP	FALSE	3190.58	863	202	336	292	14	19	NA
Male	Encounter diagnosis	G47.30	Sleep apnea, unspecified	ENSG00000271973	RP11-572O6.1	Tibial nerve	2.2782	0.5521	3.7 x 10-05	UP	DOWN	FALSE	1254.78	328	72	147	109	NA	NA	NA
Male	Phecodes	327.7	Sleep related movement disorders	ENSG00000139531	SUOX	Brain, Anterior cingulate cortex (BA24)	2.3717	0.5537	1.8 x 10-05	UP	DOWN	FALSE	222.337	56	NA	39	17	NA	NA	NA
Male	Phecodes	327.7	Sleep related movement disorders	ENSG00000197728	RPS26	Brain, Substantia nigra	-1.0048	0.2522	6.8 x 10-05	DOWN	UP	FALSE	222.337	56	NA	39	17	NA	NA	NA
Male	Phecodes	327.7	Sleep related movement disorders	ENSG00000197728	RPS26	Minor salivary gland	-1.154	0.2893	6.6 x 10-05	DOWN	UP	FALSE	222.337	56	NA	39	17	NA	NA	NA
Male	Phecodes	327.7	Sleep related movement disorders	ENSG00000139531	SUOX	Testis	1.4272	0.3506	4.7 x 10-05	UP	DOWN	FALSE	222.337	56	NA	39	17	NA	NA	NA
Male	Phecodes	193	Thyroid cancer	ENSG00000172037	LAMB2	Brain, Hippocampus	-2.1483	0.4497	1.8 x 10-06	DOWN	DOWN	TRUE	312.294	79	NA	62	17	NA	NA	NA
Male	Phecodes	245	Thyroiditis	ENSG00000213719	CLIC1	Brain, Hypothalamus	-1.146	0.2813	4.6 x 10-05	DOWN	UP	FALSE	335.665	85	NA	67	18	NA	NA	NA
Male	Phecodes	333.4	Torsion dystonia	ENSG00000197496	SLC2A10	Subcutaneous adipose	-2.2682	0.5578	4.8 x 10-05	DOWN	UP	FALSE	197.784	50	NA	50	NA	NA	NA	NA
Male	Phecodes	250.1	Type 1 diabetes	ENSG00000213719	CLIC1	Spleen	2.0278	0.4878	3.2 x 10-05	UP	UP	TRUE	723.695	184	45	77	62	NA	NA	NA
Male	Phecodes	250.1	Type 1 diabetes	ENSG00000213719	CLIC1	Subcutaneous adipose	3.1324	0.7144	1.2 x 10-05	UP	UP	TRUE	723.695	184	45	77	62	NA	NA	NA
Male	Phecodes	250.2	Type 2 diabetes	ENSG00000213719	CLIC1	Colon, Sigmoid	0.6672	0.166	5.8 x 10-05	UP	UP	TRUE	7606.05	2568	734	554	1144	43	93	NA
Male	Encounter diagnosis	E11.39	Type 2 diabetes mellitus with other diabetic ophthalmic complication	ENSG00000178977	LINC00324	Cells, EBV-transformed lymphocytes	-2.7932	0.6503	1.7 x 10-05	DOWN	NA	FALSE	340.582	87	23	NA	64	NA	NA	NA
Male	Encounter diagnosis	E11.49	Type 2 diabetes mellitus with other diabetic ophthalmic complication	ENSG00000178977	LINC00324	Cells, EBV-transformed lymphocytes	-2.1328	0.5179	3.8 x 10-05	DOWN	NA	FALSE	566.745	145	37	31	77	NA	NA	NA
Male	Phecodes	371.1	Uveitis, noninfectious or NOS	ENSG00000170430	MGMT	Aorta artery	1.4812	0.3702	6.3 x 10-05	UP	DOWN	FALSE	123.433	31	16	15	NA	NA	NA	NA
Male	Phecodes	371.1	Uveitis, noninfectious or NOS	ENSG00000170430	MGMT	Brain, Caudate basal ganglia	1.799	0.4221	2.0 x 10-05	UP	DOWN	FALSE	123.433	31	16	15	NA	NA	NA	NA
Male	Phecodes	371.1	Uveitis, noninfectious or NOS	ENSG00000170430	MGMT	Brain, Cerebellum	2.2001	0.5323	3.6 x 10-05	UP	DOWN	FALSE	123.433	31	16	15	NA	NA	NA	NA
Male	Phecodes	371.1	Uveitis, noninfectious or NOS	ENSG00000170430	MGMT	Brain, Hippocampus	1.9975	0.4951	5.5 x 10-05	UP	DOWN	FALSE	123.433	31	16	15	NA	NA	NA	NA
Male	Phecodes	371.1	Uveitis, noninfectious or NOS	ENSG00000170430	MGMT	Brain, Nucleus accumbens basal ganglia	2.7978	0.654	1.9 x 10-05	UP	DOWN	FALSE	123.433	31	16	15	NA	NA	NA	NA
Male	Phecodes	371.1	Uveitis, noninfectious or NOS	ENSG00000170430	MGMT	Cells, EBV-transformed lymphocytes	2.1139	0.4928	1.8 x 10-05	UP	DOWN	FALSE	123.433	31	16	15	NA	NA	NA	NA
Male	Phecodes	371.1	Uveitis, noninfectious or NOS	ENSG00000170430	MGMT	Cells, Transformed fibroblasts	1.5086	0.3673	4.0 x 10-05	UP	DOWN	FALSE	123.433	31	16	15	NA	NA	NA	NA
Male	Phecodes	371.1	Uveitis, noninfectious or NOS	ENSG00000170430	MGMT	Coronary artery	2.1313	0.4972	1.8 x 10-05	UP	DOWN	FALSE	123.433	31	16	15	NA	NA	NA	NA
Male	Phecodes	371.1	Uveitis, noninfectious or NOS	ENSG00000170430	MGMT	DGN Whole blood	1.1191	0.281	6.8 x 10-05	UP	DOWN	FALSE	123.433	31	16	15	NA	NA	NA	NA
Male	Phecodes	371.1	Uveitis, noninfectious or NOS	ENSG00000170430	MGMT	Heart, Atrial appendage	1.6802	0.3855	1.3 x 10-05	UP	DOWN	FALSE	123.433	31	16	15	NA	NA	NA	NA
Male	Phecodes	371.1	Uveitis, noninfectious or NOS	ENSG00000170430	MGMT	Heart, Left ventricle	1.7695	0.4409	6.0 x 10-05	UP	DOWN	FALSE	123.433	31	16	15	NA	NA	NA	NA
Male	Phecodes	371.1	Uveitis, noninfectious or NOS	ENSG00000170430	MGMT	Lung	1.6754	0.3995	2.7 x 10-05	UP	DOWN	FALSE	123.433	31	16	15	NA	NA	NA	NA
Male	Phecodes	371.1	Uveitis, noninfectious or NOS	ENSG00000170430	MGMT	Skeletal Muscle	1.4236	0.3435	3.4 x 10-05	UP	DOWN	FALSE	123.433	31	16	15	NA	NA	NA	NA
Male	Phecodes	371.1	Uveitis, noninfectious or NOS	ENSG00000170430	MGMT	Skin, Not sun exposed	1.4841	0.3482	2.0 x 10-05	UP	DOWN	FALSE	123.433	31	16	15	NA	NA	NA	NA
Male	Phecodes	371.1	Uveitis, noninfectious or NOS	ENSG00000170430	MGMT	Subcutaneous adipose	1.5372	0.371	3.4 x 10-05	UP	DOWN	FALSE	123.433	31	16	15	NA	NA	NA	NA
Male	Phecodes	371.1	Uveitis, noninfectious or NOS	ENSG00000170430	MGMT	Testis	1.4457	0.3631	6.8 x 10-05	UP	DOWN	FALSE	123.433	31	16	15	NA	NA	NA	NA
Male	Phecodes	371.1	Uveitis, noninfectious or NOS	ENSG00000170430	MGMT	Tibial nerve	1.519	0.3814	6.8 x 10-05	UP	DOWN	FALSE	123.433	31	16	15	NA	NA	NA	NA
Male	Phecodes	371.1	Uveitis, noninfectious or NOS	ENSG00000170430	MGMT	Whole blood	2.034	0.5045	5.5 x 10-05	UP	DOWN	FALSE	123.433	31	16	15	NA	NA	NA	NA
Male	Encounter diagnosis	I47.2	Ventricular tachycardia	ENSG00000135502	SLC26A10	Heart, Atrial appendage	1.3179	0.3226	4.4 x 10-05	UP	NA	FALSE	538.116	137	34	56	47	NA	NA	NA
Mid BMI	Phecodes	738.4	Acquired spondylolisthesis	ENSG00000183396	TMEM89	Brain, Cerebellar hemisphere	-2.3789	0.5496	1.5 x 10-05	DOWN	UP	FALSE	230.935	58	20	15	23	NA	NA	NA
Mid BMI	Encounter diagnosis	460	Acute nasopharyngitis [common cold]	ENSG00000001617	SEMA3F	Spleen	-2.4978	0.5161	1.3 x 10-06	DOWN	NA	FALSE	431.868	110	45	NA	65	NA	NA	NA
Mid BMI	Phecodes	530.13	Barrett's esophagus	ENSG00000233276	GPX1	Visceral omentum adipose	2.1713	0.5381	5.5 x 10-05	UP	UP	TRUE	467.01	118	20	63	35	NA	NA	NA
Mid BMI	Phecodes	211	Benign neoplasm of other parts of digestive system	ENSG00000188315	C3orf62	Aorta artery	-4.8832	1.1227	1.4 x 10-05	DOWN	DOWN	TRUE	147.578	37	12	11	14	NA	NA	NA
Mid BMI	Phecodes	211	Benign neoplasm of other parts of digestive system	ENSG00000177479	ARIH2	Pancreas	-3.1821	0.7282	1.2 x 10-05	DOWN	DOWN	TRUE	147.578	37	12	11	14	NA	NA	NA
Mid BMI	Phecodes	426.9	Cardiac pacemaker/device in situ	ENSG00000168036	CTNNB1	Brain, Nucleus accumbens basal ganglia	-1.0055	0.2422	3.3 x 10-05	DOWN	NA	FALSE	1392.55	358	93	114	151	NA	NA	NA
Mid BMI	Phecodes	416	Cardiomegaly	ENSG00000213719	CLIC1	Tibial nerve	1.605	0.374	1.8 x 10-05	UP	UP	TRUE	254.07	64	31	NA	33	NA	NA	NA
Mid BMI	Phecodes	433.21	Cerebral artery occlusion, with cerebral infarction	ENSG00000178252	WDR6	Cells, EBV-transformed lymphocytes	-0.5179	0.123	2.5 x 10-05	DOWN	UP	FALSE	1667.97	436	200	42	194	NA	NA	NA
Mid BMI	Phecodes	433.21	Cerebral artery occlusion, with cerebral infarction	ENSG00000178149	DALRD3	Esophagus, Gastroesophageal junction	1.0857	0.2659	4.4 x 10-05	UP	DOWN	FALSE	1667.97	436	200	42	194	NA	NA	NA
Mid BMI	Phecodes	433.21	Cerebral artery occlusion, with cerebral infarction	ENSG00000178057	NDUFAF3	Heart, Atrial appendage	1.1057	0.2667	3.4 x 10-05	UP	DOWN	FALSE	1667.97	436	200	42	194	NA	NA	NA
Mid BMI	Phecodes	433.21	Cerebral artery occlusion, with cerebral infarction	ENSG00000178467	P4HTM	Pituitary	0.8542	0.2083	4.1 x 10-05	UP	DOWN	FALSE	1667.97	436	200	42	194	NA	NA	NA
Mid BMI	Phecodes	433.21	Cerebral artery occlusion, with cerebral infarction	ENSG00000145029	NICN1	Skin, Not sun exposed	0.9286	0.2234	3.2 x 10-05	UP	DOWN	FALSE	1667.97	436	200	42	194	NA	NA	NA
Mid BMI	Phecodes	433.21	Cerebral artery occlusion, with cerebral infarction	ENSG00000178467	P4HTM	Subcutaneous adipose	1.3844	0.3414	5.0 x 10-05	UP	DOWN	FALSE	1667.97	436	200	42	194	NA	NA	NA
Mid BMI	Phecodes	433.21	Cerebral artery occlusion, with cerebral infarction	ENSG00000233276	GPX1	Thyroid	-1.3928	0.3422	4.7 x 10-05	DOWN	UP	FALSE	1667.97	436	200	42	194	NA	NA	NA
Mid BMI	Phecodes	433.21	Cerebral artery occlusion, with cerebral infarction	ENSG00000177352	CCDC71	Tibial nerve	-1.1476	0.2783	3.7 x 10-05	DOWN	UP	FALSE	1667.97	436	200	42	194	NA	NA	NA
Mid BMI	Phecodes	433.21	Cerebral artery occlusion, with cerebral infarction	ENSG00000178467	P4HTM	Tibial nerve	0.6626	0.1645	5.6 x 10-05	UP	DOWN	FALSE	1667.97	436	200	42	194	NA	NA	NA
Mid BMI	Phecodes	707.2	Chronic ulcer of leg or foot	ENSG00000178467	P4HTM	Stomach	1.7777	0.4201	2.3 x 10-05	UP	DOWN	FALSE	882.31	225	79	37	109	NA	NA	NA
Mid BMI	Phecodes	707	Chronic ulcer of skin	ENSG00000178149	DALRD3	Brain, Cerebellum	1.0993	0.2449	7.1 x 10-06	UP	DOWN	FALSE	1134.35	291	104	49	138	NA	NA	NA
Mid BMI	Phecodes	707	Chronic ulcer of skin	ENSG00000213672	NCKIPSD	Brain, Hypothalamus	0.8368	0.1997	2.8 x 10-05	UP	DOWN	FALSE	1134.35	291	104	49	138	NA	NA	NA
Mid BMI	Phecodes	707	Chronic ulcer of skin	ENSG00000213672	NCKIPSD	Brain, Nucleus accumbens basal ganglia	0.6463	0.1588	4.7 x 10-05	UP	DOWN	FALSE	1134.35	291	104	49	138	NA	NA	NA
Mid BMI	Phecodes	707	Chronic ulcer of skin	ENSG00000178467	P4HTM	Colon, Transverse	1.7802	0.4293	3.4 x 10-05	UP	DOWN	FALSE	1134.35	291	104	49	138	NA	NA	NA
Mid BMI	Phecodes	707	Chronic ulcer of skin	ENSG00000145029	NICN1	Heart, Atrial appendage	1.7016	0.3947	1.6 x 10-05	UP	NA	FALSE	1134.35	291	104	49	138	NA	NA	NA
Mid BMI	Phecodes	707	Chronic ulcer of skin	ENSG00000145029	NICN1	Lung	0.7117	0.1749	4.7 x 10-05	UP	DOWN	FALSE	1134.35	291	104	49	138	NA	NA	NA
Mid BMI	Phecodes	707	Chronic ulcer of skin	ENSG00000178467	P4HTM	Pituitary	0.9624	0.2306	3.0 x 10-05	UP	DOWN	FALSE	1134.35	291	104	49	138	NA	NA	NA
Mid BMI	Phecodes	707	Chronic ulcer of skin	ENSG00000145029	NICN1	Skin, Not sun exposed	1.1087	0.2488	8.3 x 10-06	UP	DOWN	FALSE	1134.35	291	104	49	138	NA	NA	NA
Mid BMI	Phecodes	707	Chronic ulcer of skin	ENSG00000145029	NICN1	Skin, Sun exposed	1.5224	0.3595	2.3 x 10-05	UP	DOWN	FALSE	1134.35	291	104	49	138	NA	NA	NA
Mid BMI	Phecodes	707	Chronic ulcer of skin	ENSG00000178467	P4HTM	Stomach	1.6129	0.371	1.4 x 10-05	UP	DOWN	FALSE	1134.35	291	104	49	138	NA	NA	NA
Mid BMI	Phecodes	707	Chronic ulcer of skin	ENSG00000178467	P4HTM	Subcutaneous adipose	1.6722	0.3838	1.3 x 10-05	UP	DOWN	FALSE	1134.35	291	104	49	138	NA	NA	NA
Mid BMI	Phecodes	707	Chronic ulcer of skin	ENSG00000233276	GPX1	Thyroid	-1.6227	0.3982	4.6 x 10-05	DOWN	UP	FALSE	1134.35	291	104	49	138	NA	NA	NA
Mid BMI	Phecodes	707	Chronic ulcer of skin	ENSG00000145029	NICN1	Thyroid	0.4916	0.1199	4.1 x 10-05	UP	DOWN	FALSE	1134.35	291	104	49	138	NA	NA	NA
Mid BMI	Phecodes	707	Chronic ulcer of skin	ENSG00000177352	CCDC71	Tibial nerve	-1.3441	0.3089	1.4 x 10-05	DOWN	UP	FALSE	1134.35	291	104	49	138	NA	NA	NA
Mid BMI	Phecodes	707	Chronic ulcer of skin	ENSG00000213672	NCKIPSD	Tibial nerve	0.484	0.1167	3.3 x 10-05	UP	DOWN	FALSE	1134.35	291	104	49	138	NA	NA	NA
Mid BMI	Phecodes	707	Chronic ulcer of skin	ENSG00000145029	NICN1	Tibial nerve	0.633	0.1549	4.4 x 10-05	UP	DOWN	FALSE	1134.35	291	104	49	138	NA	NA	NA
Mid BMI	Phecodes	707	Chronic ulcer of skin	ENSG00000178467	P4HTM	Tibial nerve	0.819	0.1859	1.1 x 10-05	UP	DOWN	FALSE	1134.35	291	104	49	138	NA	NA	NA
Mid BMI	Phecodes	707	Chronic ulcer of skin	ENSG00000178467	P4HTM	Whole blood	1.6292	0.3837	2.2 x 10-05	UP	UP	TRUE	1134.35	291	104	49	138	NA	NA	NA
Mid BMI	Phecodes	153.2	Colon cancer	ENSG00000272156	RP11-477N3.1	Subcutaneous adipose	-2.4468	0.5829	2.7 x 10-05	DOWN	UP	FALSE	290.11	73	24	11	38	NA	NA	NA
Mid BMI	Phecodes	153.2	Colon cancer	ENSG00000272156	RP11-477N3.1	Tibial nerve	-3.2001	0.7678	3.1 x 10-05	DOWN	UP	FALSE	290.11	73	24	11	38	NA	NA	NA
Mid BMI	Phecodes	695.41	Cutaneous lupus erythematosus	ENSG00000178977	LINC00324	Skin, Sun exposed	2.7308	0.6234	1.2 x 10-05	UP	DOWN	FALSE	325.598	82	27	12	43	NA	NA	NA
Mid BMI	Phecodes	707.1	Decubitus ulcer	ENSG00000269928	RP11-849F2.8	Colon, Transverse	2.2444	0.5536	5.0 x 10-05	UP	UP	TRUE	298.141	75	29	17	29	NA	NA	NA
Mid BMI	Phecodes	707.1	Decubitus ulcer	ENSG00000269928	RP11-849F2.8	Esophagus, Gastroesophageal junction	2.5181	0.5651	8.3 x 10-06	UP	UP	TRUE	298.141	75	29	17	29	NA	NA	NA
Mid BMI	Phecodes	707.1	Decubitus ulcer	ENSG00000269928	RP11-849F2.8	Esophagus, Mucosa	3.3281	0.6687	6.5 x 10-07	UP	UP	TRUE	298.141	75	29	17	29	NA	NA	NA
Mid BMI	Phecodes	707.1	Decubitus ulcer	ENSG00000269928	RP11-849F2.8	Heart, Left ventricle	2.7742	0.6256	9.2 x 10-06	UP	UP	TRUE	298.141	75	29	17	29	NA	NA	NA
Mid BMI	Phecodes	707.1	Decubitus ulcer	ENSG00000269928	RP11-849F2.8	Lung	2.6281	0.6461	4.7 x 10-05	UP	UP	TRUE	298.141	75	29	17	29	NA	NA	NA
Mid BMI	Phecodes	707.1	Decubitus ulcer	ENSG00000269928	RP11-849F2.8	Pituitary	2.7941	0.6646	2.6 x 10-05	UP	UP	TRUE	298.141	75	29	17	29	NA	NA	NA
Mid BMI	Phecodes	707.1	Decubitus ulcer	ENSG00000269928	RP11-849F2.8	Stomach	5.9985	1.096	4.4 x 10-08	UP	UP	TRUE	298.141	75	29	17	29	NA	NA	NA
Mid BMI	Phecodes	707.1	Decubitus ulcer	ENSG00000269928	RP11-849F2.8	Thyroid	2.1507	0.4165	2.4 x 10-07	UP	UP	TRUE	298.141	75	29	17	29	NA	NA	NA
Mid BMI	Phecodes	707.1	Decubitus ulcer	ENSG00000269928	RP11-849F2.8	Tibial nerve	2.0497	0.395	2.1 x 10-07	UP	UP	TRUE	298.141	75	29	17	29	NA	NA	NA
Mid BMI	Phecodes	707.1	Decubitus ulcer	ENSG00000269928	RP11-849F2.8	Visceral omentum adipose	2.929	0.5566	1.4 x 10-07	UP	UP	TRUE	298.141	75	29	17	29	NA	NA	NA
Mid BMI	Encounter diagnosis	E08.8	Diabetes mellitus due to underlying condition with unspecified complications	ENSG00000233276	GPX1	Brain, Putamen basal ganglia	-4.1459	0.9399	1.0 x 10-05	DOWN	UP	FALSE	115.43	29	11	NA	18	NA	NA	NA
Mid BMI	Encounter diagnosis	E08.8	Diabetes mellitus due to underlying condition with unspecified complications	ENSG00000145029	NICN1	Colon, Transverse	3.7634	0.8914	2.4 x 10-05	UP	DOWN	FALSE	115.43	29	11	NA	18	NA	NA	NA
Mid BMI	Encounter diagnosis	E08.8	Diabetes mellitus due to underlying condition with unspecified complications	ENSG00000233276	GPX1	CommonMind DLPFC	-3.9999	0.8958	8.0 x 10-06	DOWN	UP	FALSE	115.43	29	11	NA	18	NA	NA	NA
Mid BMI	Encounter diagnosis	E08.8	Diabetes mellitus due to underlying condition with unspecified complications	ENSG00000145029	NICN1	Coronary artery	2.2855	0.5374	2.1 x 10-05	UP	DOWN	FALSE	115.43	29	11	NA	18	NA	NA	NA
Mid BMI	Encounter diagnosis	E08.8	Diabetes mellitus due to underlying condition with unspecified complications	ENSG00000145029	NICN1	Lung	2.2451	0.5389	3.1 x 10-05	UP	DOWN	FALSE	115.43	29	11	NA	18	NA	NA	NA
Mid BMI	Encounter diagnosis	E08.8	Diabetes mellitus due to underlying condition with unspecified complications	ENSG00000145029	NICN1	Skeletal Muscle	6.3437	1.5322	3.5 x 10-05	UP	DOWN	FALSE	115.43	29	11	NA	18	NA	NA	NA
Mid BMI	Encounter diagnosis	E08.8	Diabetes mellitus due to underlying condition with unspecified complications	ENSG00000145029	NICN1	Skin, Not sun exposed	3.1311	0.7242	1.5 x 10-05	UP	DOWN	FALSE	115.43	29	11	NA	18	NA	NA	NA
Mid BMI	Encounter diagnosis	E08.8	Diabetes mellitus due to underlying condition with unspecified complications	ENSG00000145029	NICN1	Skin, Sun exposed	4.4598	1.0626	2.7 x 10-05	UP	DOWN	FALSE	115.43	29	11	NA	18	NA	NA	NA
Mid BMI	Encounter diagnosis	E08.8	Diabetes mellitus due to underlying condition with unspecified complications	ENSG00000177352	CCDC71	Skin, Sun exposed	-9.9154	2.3796	3.1 x 10-05	DOWN	UP	FALSE	115.43	29	11	NA	18	NA	NA	NA
Mid BMI	Encounter diagnosis	E08.8	Diabetes mellitus due to underlying condition with unspecified complications	ENSG00000145029	NICN1	Subcutaneous adipose	3.2027	0.7431	1.6 x 10-05	UP	UP	TRUE	115.43	29	11	NA	18	NA	NA	NA
Mid BMI	Encounter diagnosis	E08.8	Diabetes mellitus due to underlying condition with unspecified complications	ENSG00000233276	GPX1	Thyroid	-5.2095	1.1801	1.0 x 10-05	DOWN	UP	FALSE	115.43	29	11	NA	18	NA	NA	NA
Mid BMI	Encounter diagnosis	E08.8	Diabetes mellitus due to underlying condition with unspecified complications	ENSG00000145029	NICN1	Thyroid	1.5021	0.3581	2.7 x 10-05	UP	DOWN	FALSE	115.43	29	11	NA	18	NA	NA	NA
Mid BMI	Encounter diagnosis	E08.8	Diabetes mellitus due to underlying condition with unspecified complications	ENSG00000145029	NICN1	Tibial nerve	2.0759	0.4808	1.6 x 10-05	UP	DOWN	FALSE	115.43	29	11	NA	18	NA	NA	NA
Mid BMI	Encounter diagnosis	L93.0	Discoid lupus erythematosus	ENSG00000178977	LINC00324	Skin, Sun exposed	3.1187	0.6505	1.6 x 10-06	UP	DOWN	FALSE	289.183	73	19	12	42	NA	NA	NA
Mid BMI	Phecodes	704	Diseases of hair and hair follicles	ENSG00000135502	SLC26A10	Visceral omentum adipose	-1.4306	0.3483	4.0 x 10-05	DOWN	UP	FALSE	1457.06	376	95	103	178	NA	NA	NA
Mid BMI	Phecodes	528	Diseases of the oral soft tissues, excluding lesions specific for gingiva and tongue	ENSG00000164068	RNF123	Breast mammary tissue	-1.0302	0.2453	2.7 x 10-05	DOWN	DOWN	TRUE	506.449	128	36	27	65	NA	NA	NA
Mid BMI	Phecodes	528	Diseases of the oral soft tissues, excluding lesions specific for gingiva and tongue	ENSG00000164068	RNF123	Colon, Transverse	-1.1495	0.266	1.5 x 10-05	DOWN	DOWN	TRUE	506.449	128	36	27	65	NA	NA	NA
Mid BMI	Phecodes	562.2	Diverticulitis	ENSG00000173531	MST1	Brain, Hippocampus	1.0209	0.2514	4.9 x 10-05	UP	UP	TRUE	526.233	133	35	32	66	NA	NA	NA
Mid BMI	Phecodes	562.2	Diverticulitis	ENSG00000164062	APEH	Tibial nerve	2.2748	0.5588	4.7 x 10-05	UP	UP	TRUE	526.233	133	35	32	66	NA	NA	NA
Mid BMI	Phecodes	375.1	Dry eyes	ENSG00000145029	NICN1	Brain, Cerebellum	-0.9962	0.2397	3.2 x 10-05	DOWN	UP	FALSE	2378.38	629	177	117	319	16	NA	NA
Mid BMI	Encounter diagnosis	Z12.39	Encounter for other screening for malignant neoplasm of breast	ENSG00000233276	GPX1	Brain, Cortex	-2.1783	0.5072	1.8 x 10-05	DOWN	UP	FALSE	194.264	49	14	NA	35	NA	NA	NA
Mid BMI	Encounter diagnosis	M21.42	Flat foot [pes planus] (acquired), left foot	ENSG00000272156	RP11-477N3.1	Brain, Hypothalamus	-2.8517	0.6808	2.8 x 10-05	DOWN	UP	FALSE	166.625	42	26	NA	16	NA	NA	NA
Mid BMI	Phecodes	569.2	Gastrointestinal complications	ENSG00000114268	PFKFB4	Brain, Cortex	-1.8482	0.4402	2.7 x 10-05	DOWN	DOWN	TRUE	234.395	59	25	NA	34	NA	NA	NA
Mid BMI	Encounter diagnosis	M10.9	Gout, unspecified	ENSG00000139531	SUOX	Pituitary	0.6255	0.1463	1.9 x 10-05	UP	DOWN	FALSE	906.738	233	87	73	73	NA	NA	NA
Mid BMI	Phecodes	242.1	Graves' disease	ENSG00000213719	CLIC1	Whole blood	2.9445	0.7024	2.8 x 10-05	UP	UP	TRUE	851.48	217	56	81	59	21	NA	NA
Mid BMI	Encounter diagnosis	M20.12	Hallux valgus (acquired), left foot	ENSG00000172037	LAMB2	Brain, Hippocampus	18.4747	4.1425	8.2 x 10-06	UP	DOWN	FALSE	150.897	38	23	NA	15	NA	NA	NA
Mid BMI	Phecodes	356	Hereditary and idiopathic peripheral neuropathy	ENSG00000272156	RP11-477N3.1	Heart, Atrial appendage	-1.0268	0.2304	8.3 x 10-06	DOWN	UP	FALSE	487.179	123	43	42	38	NA	NA	NA
Mid BMI	Encounter diagnosis	Z72.51	High risk heterosexual behavior	ENSG00000188315	C3orf62	DGN Whole blood	-1.5178	0.3596	2.4 x 10-05	DOWN	DOWN	TRUE	919.113	237	96	39	102	NA	NA	NA
Mid BMI	Phecodes	595	Hydronephrosis	ENSG00000164062	APEH	Esophagus, Mucosa	-1.4926	0.3458	1.6 x 10-05	DOWN	UP	FALSE	207.111	52	16	11	25	NA	NA	NA
Mid BMI	Phecodes	595	Hydronephrosis	ENSG00000164062	APEH	Skin, Sun exposed	-2.4235	0.5495	1.0 x 10-05	DOWN	DOWN	TRUE	207.111	52	16	11	25	NA	NA	NA
Mid BMI	Phecodes	275.6	Hypercalcemia	ENSG00000168036	CTNNB1	DGN Whole blood	-1.8192	0.4284	2.2 x 10-05	DOWN	NA	FALSE	887.685	226	80	59	87	NA	NA	NA
Mid BMI	Encounter diagnosis	H52.00	Hypermetropia, unspecified eye	ENSG00000001617	SEMA3F	Brain, Spinal cord (cervical c-1)	-2.6723	0.6273	2.0 x 10-05	DOWN	UP	FALSE	150.93	38	10	NA	28	NA	NA	NA
Mid BMI	Encounter diagnosis	E87.1	Hypo-osmolality and hyponatremia	ENSG00000239697	TNFSF12	Esophagus, Gastroesophageal junction	-3.2697	0.7587	1.6 x 10-05	DOWN	UP	FALSE	453.603	115	17	46	52	NA	NA	NA
Mid BMI	Encounter diagnosis	E87.1	Hypo-osmolality and hyponatremia	ENSG00000239697	TNFSF12	Esophagus, Muscularis	-1.9755	0.4087	1.3 x 10-06	DOWN	UP	FALSE	453.603	115	17	46	52	NA	NA	NA
Mid BMI	Phecodes	458	Hypotension	ENSG00000178057	NDUFAF3	Heart, Atrial appendage	1.7364	0.4304	5.5 x 10-05	UP	DOWN	FALSE	584.598	149	43	32	74	NA	NA	NA
Mid BMI	Phecodes	280	Iron deficiency anemias, unspecified or not due to blood loss	ENSG00000162458	FBLIM1	Thyroid	0.6666	0.1642	4.9 x 10-05	UP	DOWN	FALSE	2985.23	816	310	100	378	11	17	NA
Mid BMI	Phecodes	280.1	Iron deficiency anemias, unspecified or not due to blood loss	ENSG00000162458	FBLIM1	Thyroid	0.7718	0.1778	1.4 x 10-05	UP	DOWN	FALSE	2506.27	669	259	76	324	NA	10	NA
Mid BMI	Phecodes	433.8	Late effects of cerebrovascular disease	ENSG00000225697	SLC26A6	Lung	-1.4121	0.3494	5.3 x 10-05	DOWN	UP	FALSE	246.208	62	29	NA	33	NA	NA	NA
Mid BMI	Phecodes	426.32	Left bundle branch block	ENSG00000145029	NICN1	Heart, Left ventricle	3.9705	0.9659	3.9 x 10-05	UP	DOWN	FALSE	179.354	45	10	13	22	NA	NA	NA
Mid BMI	Encounter diagnosis	R10.32	Left lower quadrant pain	ENSG00000213672	NCKIPSD	Coronary artery	1.1408	0.2654	1.7 x 10-05	UP	DOWN	FALSE	1175.74	306	87	52	167	NA	NA	NA
Mid BMI	Encounter diagnosis	L97.509	Non-pressure chronic ulcer of other part of unspecified foot with unspecified severity	ENSG00000183762	KREMEN1	Heart, Atrial appendage	-4.1353	0.9597	1.6 x 10-05	DOWN	NA	FALSE	311.801	79	35	NA	44	NA	NA	NA
Mid BMI	Encounter diagnosis	I34.1	Nonrheumatic mitral (valve) prolapse	ENSG00000269962	RP13-238F13	Brain, Spinal cord (cervical c-1)	-3.1901	0.7428	1.8 x 10-05	DOWN	UP	FALSE	234.283	59	14	29	16	NA	NA	NA
Mid BMI	Encounter diagnosis	R74.0	Nonspecific elevation of levels of transaminase and lactic acid dehydrogenase [LDH]	ENSG00000170430	MGMT	Brain, Putamen basal ganglia	1.1613	0.2617	9.1 x 10-06	UP	DOWN	FALSE	691.719	177	43	33	101	NA	NA	NA
Mid BMI	Phecodes	433.2	Occlusion of cerebral arteries	ENSG00000178252	WDR6	Cells, EBV-transformed lymphocytes	-0.5224	0.121	1.6 x 10-05	DOWN	UP	FALSE	1716.48	449	203	47	199	NA	NA	NA
Mid BMI	Phecodes	433.2	Occlusion of cerebral arteries	ENSG00000178057	NDUFAF3	Heart, Atrial appendage	1.0594	0.2627	5.5 x 10-05	UP	DOWN	FALSE	1716.48	449	203	47	199	NA	NA	NA
Mid BMI	Phecodes	433.2	Occlusion of cerebral arteries	ENSG00000178467	P4HTM	Subcutaneous adipose	1.3764	0.3359	4.2 x 10-05	UP	DOWN	FALSE	1716.48	449	203	47	199	NA	NA	NA
Mid BMI	Phecodes	433.11	Occlusion of cerebral arteries, with cerebral infarction	ENSG00000177352	CCDC71	Breast mammary tissue	-5.192	1.1948	1.4 x 10-05	DOWN	UP	FALSE	115.596	29	15	NA	14	NA	NA	NA
Mid BMI	Phecodes	458.1	Orthostatic hypotension	ENSG00000178252	WDR6	Brain, Cerebellum	-0.9603	0.2353	4.5 x 10-05	DOWN	UP	FALSE	246.767	62	13	19	30	NA	NA	NA
Mid BMI	Phecodes	458.1	Orthostatic hypotension	ENSG00000173421	CCDC36	Colon, Sigmoid	1.5585	0.3706	2.6 x 10-05	UP	DOWN	FALSE	246.767	62	13	19	30	NA	NA	NA
Mid BMI	Phecodes	458.1	Orthostatic hypotension	ENSG00000178467	P4HTM	Lung	1.7587	0.4314	4.6 x 10-05	UP	DOWN	FALSE	246.767	62	13	19	30	NA	NA	NA
Mid BMI	Phecodes	458.1	Orthostatic hypotension	ENSG00000233276	GPX1	Tibial nerve	-2.7331	0.6425	2.1 x 10-05	DOWN	UP	FALSE	246.767	62	13	19	30	NA	NA	NA
Mid BMI	Phecodes	710.1	Osteomyelitis	ENSG00000225697	SLC26A6	Brain, Hippocampus	-3.3615	0.7484	7.1 x 10-06	DOWN	UP	FALSE	282.344	71	25	15	31	NA	NA	NA
Mid BMI	Phecodes	710	Osteomyelitis, periostitis, and other infections involving bone	ENSG00000225697	SLC26A6	Brain, Hippocampus	-3.3615	0.7484	7.1 x 10-06	DOWN	UP	FALSE	282.344	71	25	15	31	NA	NA	NA
Mid BMI	Phecodes	253.4	Other anterior pituitary disorders	ENSG00000225697	SLC26A6	Brain, Hippocampus	-2.4559	0.5828	2.5 x 10-05	DOWN	UP	FALSE	194.782	49	NA	34	15	NA	NA	NA
Mid BMI	Encounter diagnosis	R19.5	Other fecal abnormalities	ENSG00000114268	PFKFB4	Skin, Not sun exposed	-1.13	0.2616	1.6 x 10-05	DOWN	DOWN	TRUE	535.495	136	48	37	51	NA	NA	NA
Mid BMI	Encounter diagnosis	T82.898A	Other specified complication of vascular prosthetic devices, implants and grafts, initial encounter	ENSG00000143942	CHAC2	Esophagus, Mucosa	4.3026	0.9776	1.1 x 10-05	UP	UP	TRUE	229.309	58	37	NA	21	NA	NA	NA
Mid BMI	Encounter diagnosis	M79.609	Pain in unspecified limb	ENSG00000164078	MST1R	Skin, Sun exposed	-0.8461	0.2032	3.1 x 10-05	DOWN	DOWN	TRUE	1616.52	431	167	34	230	NA	NA	NA
Mid BMI	Phecodes	531	Peptic ulcer (excl. esophageal)	ENSG00000225697	SLC26A6	Cells, EBV-transformed lymphocytes	-0.8144	0.1974	3.7 x 10-05	DOWN	UP	FALSE	774.297	197	71	31	95	NA	NA	NA
Mid BMI	Phecodes	531	Peptic ulcer (excl. esophageal)	ENSG00000183396	TMEM89	Coronary artery	-0.801	0.1974	4.9 x 10-05	DOWN	UP	FALSE	774.297	197	71	31	95	NA	NA	NA
Mid BMI	Phecodes	531	Peptic ulcer (excl. esophageal)	ENSG00000225697	SLC26A6	DGN Whole blood	-1.7075	0.3824	8.0 x 10-06	DOWN	UP	FALSE	774.297	197	71	31	95	NA	NA	NA
Mid BMI	Phecodes	531	Peptic ulcer (excl. esophageal)	ENSG00000225697	SLC26A6	Esophagus, Mucosa	-2.1145	0.5176	4.4 x 10-05	DOWN	UP	FALSE	774.297	197	71	31	95	NA	NA	NA
Mid BMI	Phecodes	531	Peptic ulcer (excl. esophageal)	ENSG00000225697	SLC26A6	Liver	-1.4805	0.3408	1.4 x 10-05	DOWN	UP	FALSE	774.297	197	71	31	95	NA	NA	NA
Mid BMI	Phecodes	531	Peptic ulcer (excl. esophageal)	ENSG00000225697	SLC26A6	Skeletal Muscle	-0.658	0.1596	3.8 x 10-05	DOWN	UP	FALSE	774.297	197	71	31	95	NA	NA	NA
Mid BMI	Phecodes	531	Peptic ulcer (excl. esophageal)	ENSG00000225697	SLC26A6	Thyroid	-0.7411	0.1816	4.5 x 10-05	DOWN	UP	FALSE	774.297	197	71	31	95	NA	NA	NA
Mid BMI	Phecodes	531.4	Peptic ulcer, site unspecified	ENSG00000225697	SLC26A6	Cells, EBV-transformed lymphocytes	-1.133	0.2319	1.0 x 10-06	DOWN	UP	FALSE	510.119	129	43	20	66	NA	NA	NA
Mid BMI	Phecodes	531.4	Peptic ulcer, site unspecified	ENSG00000225697	SLC26A6	Colon, Sigmoid	-2.5936	0.5633	4.1 x 10-06	DOWN	UP	FALSE	510.119	129	43	20	66	NA	NA	NA
Mid BMI	Phecodes	531.4	Peptic ulcer, site unspecified	ENSG00000183396	TMEM89	Coronary artery	-1.0942	0.2349	3.2 x 10-06	DOWN	UP	FALSE	510.119	129	43	20	66	NA	NA	NA
Mid BMI	Phecodes	531.4	Peptic ulcer, site unspecified	ENSG00000008300	CELSR3	DGN Whole blood	2.9232	0.7132	4.2 x 10-05	UP	DOWN	FALSE	510.119	129	43	20	66	NA	NA	NA
Mid BMI	Phecodes	531.4	Peptic ulcer, site unspecified	ENSG00000225697	SLC26A6	DGN Whole blood	-2.2999	0.4533	3.9 x 10-07	DOWN	UP	FALSE	510.119	129	43	20	66	NA	NA	NA
Mid BMI	Phecodes	531.4	Peptic ulcer, site unspecified	ENSG00000225697	SLC26A6	Esophagus, Mucosa	-2.8988	0.6065	1.8 x 10-06	DOWN	UP	FALSE	510.119	129	43	20	66	NA	NA	NA
Mid BMI	Phecodes	531.4	Peptic ulcer, site unspecified	ENSG00000225697	SLC26A6	Liver	-2.0728	0.3962	1.7 x 10-07	DOWN	UP	FALSE	510.119	129	43	20	66	NA	NA	NA
Mid BMI	Phecodes	531.4	Peptic ulcer, site unspecified	ENSG00000225697	SLC26A6	Lung	-1.0662	0.2469	1.6 x 10-05	DOWN	UP	FALSE	510.119	129	43	20	66	NA	NA	NA
Mid BMI	Phecodes	531.4	Peptic ulcer, site unspecified	ENSG00000225697	SLC26A6	Skeletal Muscle	-0.9379	0.187	5.3 x 10-07	DOWN	UP	FALSE	510.119	129	43	20	66	NA	NA	NA
Mid BMI	Phecodes	531.4	Peptic ulcer, site unspecified	ENSG00000008300	CELSR3	Skin, Sun exposed	-6.1524	1.4462	2.1 x 10-05	DOWN	UP	FALSE	510.119	129	43	20	66	NA	NA	NA
Mid BMI	Phecodes	531.4	Peptic ulcer, site unspecified	ENSG00000225697	SLC26A6	Thyroid	-1.0954	0.2101	1.9 x 10-07	DOWN	UP	FALSE	510.119	129	43	20	66	NA	NA	NA
Mid BMI	Phecodes	531.4	Peptic ulcer, site unspecified	ENSG00000178252	WDR6	Thyroid	-2.8247	0.6876	4.0 x 10-05	DOWN	UP	FALSE	510.119	129	43	20	66	NA	NA	NA
Mid BMI	Encounter diagnosis	K27.9	Peptic ulcer, site unspecified, unspecified as acute or chronic, without hemorrhage or perforation	ENSG00000225697	SLC26A6	DGN Whole blood	-1.8819	0.4476	2.6 x 10-05	DOWN	UP	FALSE	527.106	134	47	24	63	NA	NA	NA
Mid BMI	Encounter diagnosis	K27.9	Peptic ulcer, site unspecified, unspecified as acute or chronic, without hemorrhage or perforation	ENSG00000225697	SLC26A6	Liver	-1.6574	0.3977	3.1 x 10-05	DOWN	UP	FALSE	527.106	134	47	24	63	NA	NA	NA
Mid BMI	Encounter diagnosis	Z87.19	Personal history of other diseases of the digestive system	ENSG00000114268	PFKFB4	Brain, Cortex	-1.5555	0.3698	2.6 x 10-05	DOWN	DOWN	TRUE	403.1	102	20	32	50	NA	NA	NA
Mid BMI	Encounter diagnosis	F43.10	Post-traumatic stress disorder, unspecified	ENSG00000001617	SEMA3F	Brain, Spinal cord (cervical c-1)	-1.4014	0.3378	3.3 x 10-05	DOWN	UP	FALSE	641.263	164	48	21	95	NA	NA	NA
Mid BMI	Encounter diagnosis	F43.10	Post-traumatic stress disorder, unspecified	ENSG00000188315	C3orf62	Colon, Sigmoid	2.3234	0.5617	3.5 x 10-05	UP	DOWN	FALSE	641.263	164	48	21	95	NA	NA	NA
Mid BMI	Encounter diagnosis	F43.10	Post-traumatic stress disorder, unspecified	ENSG00000172046	USP19	Pituitary	-1.6301	0.3316	8.8 x 10-07	DOWN	UP	FALSE	641.263	164	48	21	95	NA	NA	NA
Mid BMI	Encounter diagnosis	F43.10	Post-traumatic stress disorder, unspecified	ENSG00000178149	DALRD3	Skin, Not sun exposed	1.7994	0.4225	2.1 x 10-05	UP	DOWN	FALSE	641.263	164	48	21	95	NA	NA	NA
Mid BMI	Encounter diagnosis	F43.10	Post-traumatic stress disorder, unspecified	ENSG00000001617	SEMA3F	Tibial nerve	-0.9764	0.2007	1.1 x 10-06	DOWN	UP	FALSE	641.263	164	48	21	95	NA	NA	NA
Mid BMI	Phecodes	426.31	Right bundle branch block	ENSG00000164078	MST1R	Subcutaneous adipose	2.6495	0.6311	2.7 x 10-05	UP	DOWN	FALSE	135.392	34	11	23	NA	NA	NA	NA
Mid BMI	Phecodes	327.3	Sleep apnea	ENSG00000173531	MST1	Colon, Sigmoid	-1.0092	0.2469	4.4 x 10-05	DOWN	UP	FALSE	2435.51	642	218	168	256	NA	NA	NA
Mid BMI	Phecodes	327.3	Sleep apnea	ENSG00000173531	MST1	Colon, Transverse	-1.0274	0.2434	2.4 x 10-05	DOWN	DOWN	TRUE	2435.51	642	218	168	256	NA	NA	NA
Mid BMI	Encounter diagnosis	O09.93	Supervision of high risk pregnancy, unspecified, third trimester	ENSG00000178057	NDUFAF3	Esophagus, Muscularis	-3.2037	0.7453	1.7 x 10-05	DOWN	UP	FALSE	131.265	33	15	NA	18	NA	NA	NA
Mid BMI	Phecodes	250.1	Type 1 diabetes	ENSG00000213719	CLIC1	Breast mammary tissue	2.8086	0.5001	2.0 x 10-08	UP	UP	TRUE	791.101	201	45	87	69	NA	NA	NA
Mid BMI	Phecodes	250.1	Type 1 diabetes	ENSG00000213719	CLIC1	Spleen	3.3888	0.4445	2.5 x 10-14	UP	UP	TRUE	791.101	201	45	87	69	NA	NA	NA
Mid BMI	Phecodes	250.1	Type 1 diabetes	ENSG00000213719	CLIC1	Subcutaneous adipose	4.1269	0.6385	1.0 x 10-10	UP	UP	TRUE	791.101	201	45	87	69	NA	NA	NA
Mid BMI	Phecodes	250.1	Type 1 diabetes	ENSG00000213719	CLIC1	Whole blood	2.8413	0.6998	4.9 x 10-05	UP	UP	TRUE	791.101	201	45	87	69	NA	NA	NA
Mid BMI	Encounter diagnosis	E10.65	Type 1 diabetes mellitus with hyperglycemia	ENSG00000213719	CLIC1	Spleen	3.5194	0.6921	3.7 x 10-07	UP	UP	TRUE	312.998	79	20	37	22	NA	NA	NA
Mid BMI	Encounter diagnosis	E10.65	Type 1 diabetes mellitus with hyperglycemia	ENSG00000213719	CLIC1	Subcutaneous adipose	4.2386	0.9885	1.8 x 10-05	UP	UP	TRUE	312.998	79	20	37	22	NA	NA	NA
Mid BMI	Encounter diagnosis	E11.39	Type 2 diabetes mellitus with other diabetic ophthalmic complication	ENSG00000164068	RNF123	Heart, Atrial appendage	0.9807	0.2141	4.7 x 10-06	UP	DOWN	FALSE	404.123	103	27	NA	76	NA	NA	NA
Mid BMI	Encounter diagnosis	M17.10	Unilateral primary osteoarthritis, unspecified knee	ENSG00000004534	RBM6	Cells, EBV-transformed lymphocytes	0.637	0.1451	1.1 x 10-05	UP	UP	TRUE	1602.12	422	148	86	188	NA	NA	NA
Mid BMI	Encounter diagnosis	M17.10	Unilateral primary osteoarthritis, unspecified knee	ENSG00000173402	DAG1	DGN Whole blood	2.7012	0.6503	3.3 x 10-05	UP	UP	TRUE	1602.12	422	148	86	188	NA	NA	NA
Mid BMI	Encounter diagnosis	M17.10	Unilateral primary osteoarthritis, unspecified knee	ENSG00000233276	GPX1	Skin, Not sun exposed	2.2058	0.5284	3.0 x 10-05	UP	NA	FALSE	1602.12	422	148	86	188	NA	NA	NA
Mid BMI	Encounter diagnosis	M17.10	Unilateral primary osteoarthritis, unspecified knee	ENSG00000233276	GPX1	Skin, Sun exposed	1.5692	0.3675	2.0 x 10-05	UP	NA	FALSE	1602.12	422	148	86	188	NA	NA	NA
Mid BMI	Encounter diagnosis	J45.909	Unspecified asthma, uncomplicated	ENSG00000170430	MGMT	Brain, Cortex	-0.6297	0.1509	3.0 x 10-05	DOWN	DOWN	TRUE	2877.88	797	251	124	399	11	12	NA
Mid BMI	Encounter diagnosis	J45.909	Unspecified asthma, uncomplicated	ENSG00000170430	MGMT	Coronary artery	-0.4356	0.1003	1.4 x 10-05	DOWN	DOWN	TRUE	2877.88	797	251	124	399	11	12	NA
Mid BMI	Encounter diagnosis	J45.909	Unspecified asthma, uncomplicated	ENSG00000170430	MGMT	Pituitary	-0.3672	0.0829	9.3 x 10-06	DOWN	DOWN	TRUE	2877.88	797	251	124	399	11	12	NA
Mid BMI	Encounter diagnosis	J45.909	Unspecified asthma, uncomplicated	ENSG00000170430	MGMT	Subcutaneous adipose	-0.3684	0.0838	1.1 x 10-05	DOWN	DOWN	TRUE	2877.88	797	251	124	399	11	12	NA
Mid BMI	Encounter diagnosis	J45.909	Unspecified asthma, uncomplicated	ENSG00000170430	MGMT	Tibial artery	-0.3247	0.076	1.9 x 10-05	DOWN	DOWN	TRUE	2877.88	797	251	124	399	11	12	NA
Mid BMI	Encounter diagnosis	H01.00B	Unspecified blepharitis left eye, upper and lower eyelids	ENSG00000273356	RP11-804H8.6	Brain, Hypothalamus	-1.068	0.2515	2.2 x 10-05	DOWN	UP	FALSE	477.382	121	40	40	41	NA	NA	NA
Mid BMI	Encounter diagnosis	H01.00A	Unspecified blepharitis right eye, upper and lower eyelids	ENSG00000273356	RP11-804H8.6	Brain, Hypothalamus	-1.0516	0.2533	3.3 x 10-05	DOWN	UP	FALSE	469.612	119	39	39	41	NA	NA	NA
Mid BMI	Encounter diagnosis	K56.609	Unspecified intestinal obstruction, unspecified as to partial versus complete obstruction	ENSG00000197496	SLC2A10	Colon, Transverse	0.858	0.1973	1.4 x 10-05	UP	UP	TRUE	309.277	78	23	28	27	NA	NA	NA
Mid BMI	Phecodes	710.19	Unspecified osteomyelitis	ENSG00000225697	SLC26A6	Brain, Hippocampus	-3.4257	0.784	1.2 x 10-05	DOWN	UP	FALSE	223.019	56	16	15	25	NA	NA	NA
Mid BMI	Encounter diagnosis	R32	Unspecified urinary incontinence	ENSG00000178700	DHFR2	Adrenal gland	0.9908	0.2309	1.8 x 10-05	UP	UP	TRUE	1441.4	380	130	45	205	NA	NA	NA
Mid BMI	Encounter diagnosis	I83.12	Varicose veins of left lower extremity with inflammation	ENSG00000197496	SLC2A10	Cells, Transformed fibroblasts	-1.7393	0.4181	3.2 x 10-05	DOWN	DOWN	TRUE	162.793	41	12	NA	29	NA	NA	NA
Overall	Phecodes	474	Acute and chronic tonsillitis	ENSG00000188315	C3orf62	CommonMind DLPFC	7.1191	1.7137	3.3 x 10-05	UP	NA	FALSE	354.539	89	27	11	51	NA	NA	NA
Overall	Phecodes	411.3	Angina pectoris	ENSG00000164078	MST1R	Lung	0.6707	0.1588	2.4 x 10-05	UP	DOWN	FALSE	2646.54	682	163	104	382	12	21	NA
Overall	Phecodes	444	Arterial embolism and thrombosis	ENSG00000172046	USP19	Pituitary	-2.1421	0.5246	4.4 x 10-05	DOWN	UP	FALSE	171.7	45	19	12	14	NA	NA	NA
Overall	Phecodes	260.1	Cachexia	ENSG00000114268	PFKFB4	Skin, Not sun exposed	-1.4279	0.319	7.6 x 10-06	DOWN	DOWN	TRUE	243.421	61	20	14	27	NA	NA	NA
Overall	Phecodes	426.91	Cardiac pacemaker in situ	ENSG00000177352	CCDC71	Brain, Hippocampus	1.2624	0.3021	2.9 x 10-05	UP	UP	TRUE	1291.57	327	62	139	126	NA	NA	NA
Overall	Encounter diagnosis	K90.0	Celiac disease	ENSG00000213719	CLIC1	Breast mammary tissue	4.0216	0.7131	1.7 x 10-08	UP	UP	TRUE	250.24	63	NA	53	10	NA	NA	NA
Overall	Encounter diagnosis	K90.0	Celiac disease	ENSG00000213719	CLIC1	Spleen	3.7279	0.6976	9.1 x 10-08	UP	UP	TRUE	250.24	63	NA	53	10	NA	NA	NA
Overall	Encounter diagnosis	K90.0	Celiac disease	ENSG00000213719	CLIC1	Subcutaneous adipose	4.8601	0.9284	1.7 x 10-07	UP	UP	TRUE	250.24	63	NA	53	10	NA	NA	NA
Overall	Encounter diagnosis	K90.0	Celiac disease	ENSG00000213719	CLIC1	Whole blood	5.2331	0.9624	5.4 x 10-08	UP	UP	TRUE	250.24	63	NA	53	10	NA	NA	NA
Overall	Phecodes	557.1	Celiac disease	ENSG00000213719	CLIC1	Breast mammary tissue	4.2586	0.7415	9.3 x 10-09	UP	UP	TRUE	250.993	63	NA	46	17	NA	NA	NA
Overall	Phecodes	557.1	Celiac disease	ENSG00000213719	CLIC1	Spleen	4.6752	0.6907	1.3 x 10-11	UP	UP	TRUE	250.993	63	NA	46	17	NA	NA	NA
Overall	Phecodes	557.1	Celiac disease	ENSG00000213719	CLIC1	Subcutaneous adipose	4.8967	0.97	4.5 x 10-07	UP	UP	TRUE	250.993	63	NA	46	17	NA	NA	NA
Overall	Phecodes	557.1	Celiac disease	ENSG00000213719	CLIC1	Whole blood	5.3994	0.9968	6.1 x 10-08	UP	UP	TRUE	250.993	63	NA	46	17	NA	NA	NA
Overall	Phecodes	433.21	Cerebral artery occlusion, with cerebral infarction	ENSG00000183762	KREMEN1	Pancreas	0.4525	0.1063	2.1 x 10-05	UP	UP	TRUE	3163.16	823	362	86	375	NA	NA	NA
Overall	Phecodes	433.21	Cerebral artery occlusion, with cerebral infarction	ENSG00000178977	LINC00324	Skeletal Muscle	1.4102	0.3308	2.0 x 10-05	UP	UP	TRUE	3163.17	823	362	86	375	NA	NA	NA
Overall	Encounter diagnosis	M50.00	Cervical disc disorder with myelopathy, unspecified cervical region	ENSG00000114268	PFKFB4	Skin, Not sun exposed	-1.7037	0.3727	4.8 x 10-06	DOWN	DOWN	TRUE	147.533	34	17	NA	17	NA	NA	NA
Overall	Encounter diagnosis	L02.01	Cutaneous abscess of face	ENSG00000001617	SEMA3F	CommonMind DLPFC	9.9851	2.2031	5.8 x 10-06	UP	UP	TRUE	298.628	75	32	14	29	NA	NA	NA
Overall	Encounter diagnosis	276.51	Dehydration	ENSG00000119737	GPR75	Brain, Spinal cord (cervical c-1)	-2.0873	0.4484	3.2 x 10-06	DOWN	UP	FALSE	370.014	93	31	19	43	NA	NA	NA
Overall	Phecodes	250	Diabetes mellitus	ENSG00000213719	CLIC1	Colon, Sigmoid	0.4833	0.1073	6.7 x 10-06	UP	UP	TRUE	18473.6	6257	2063	968	2971	91	147	17
Overall	Phecodes	626.12	Excessive or frequent menstruation	ENSG00000115239	ASB3	Esophagus, Mucosa	-1.2466	0.2854	1.3 x 10-05	DOWN	UP	FALSE	1812.54	464	209	35	220	NA	NA	NA
Overall	Encounter diagnosis	Z15.01	Genetic susceptibility to malignant neoplasm of breast	ENSG00000164068	RNF123	Aorta artery	1.7708	0.4017	1.0 x 10-05	UP	DOWN	FALSE	202.961	51	NA	40	11	NA	NA	NA
Overall	Encounter diagnosis	Z15.01	Genetic susceptibility to malignant neoplasm of breast	ENSG00000172046	USP19	Pituitary	-2.2046	0.5201	2.2 x 10-05	DOWN	UP	FALSE	202.961	51	NA	40	11	NA	NA	NA
Overall	Encounter diagnosis	Z15.09	Genetic susceptibility to other malignant neoplasm	ENSG00000164068	RNF123	Aorta artery	1.7128	0.3986	1.7 x 10-05	UP	DOWN	FALSE	206.912	52	NA	41	11	NA	NA	NA
Overall	Encounter diagnosis	Z15.09	Genetic susceptibility to other malignant neoplasm	ENSG00000173402	DAG1	Esophagus, Mucosa	-2.4832	0.5629	1.0 x 10-05	DOWN	UP	FALSE	206.912	52	NA	41	11	NA	NA	NA
Overall	Encounter diagnosis	Z15.09	Genetic susceptibility to other malignant neoplasm	ENSG00000164078	MST1R	Esophagus, Muscularis	2.9252	0.6571	8.5 x 10-06	UP	DOWN	FALSE	206.912	52	NA	41	11	NA	NA	NA
Overall	Phecodes	242.1	Graves' disease	ENSG00000119737	GPR75	Brain, Spinal cord (cervical c-1)	-0.928	0.2226	3.0 x 10-05	DOWN	UP	FALSE	1599.9	366	95	152	119	NA	NA	NA
Overall	Phecodes	242.1	Graves' disease	ENSG00000213719	CLIC1	Whole blood	2.1805	0.5178	2.5 x 10-05	UP	UP	TRUE	1599.9	366	95	152	119	NA	NA	NA
Overall	Encounter diagnosis	D18.00	Hemangioma unspecified site	ENSG00000173402	DAG1	Esophagus, Mucosa	-1.9031	0.4347	1.2 x 10-05	DOWN	UP	FALSE	322.491	81	13	38	30	NA	NA	NA
Overall	Phecodes	513.3	Hypoventilation	ENSG00000003756	RBM5	DGN Whole blood	-5.3666	1.2221	1.1 x 10-05	DOWN	UP	FALSE	255.07	64	29	NA	35	NA	NA	NA
Overall	Encounter diagnosis	D84.9	Immunodeficiency, unspecified	ENSG00000114268	PFKFB4	Skin, Not sun exposed	-1.6337	0.3098	1.3 x 10-07	DOWN	DOWN	TRUE	219.33	55	13	25	17	NA	NA	NA
Overall	Encounter diagnosis	D84.9	Immunodeficiency, unspecified	ENSG00000114268	PFKFB4	Skin, Sun exposed	-1.6996	0.3559	1.8 x 10-06	DOWN	UP	FALSE	219.33	55	13	25	17	NA	NA	NA
Overall	Phecodes	626.1	Irregular menstrual cycle/bleeding	ENSG00000115239	ASB3	Esophagus, Mucosa	-0.7897	0.1738	5.5 x 10-06	DOWN	UP	FALSE	4749.81	1254	444	209	551	33	17	NA
Overall	Encounter diagnosis	F33.3	Major depressive disorder, recurrent, severe with psychotic symptoms	ENSG00000225697	SLC26A6	Cells, EBV-transformed lymphocytes	-1.0473	0.2226	2.5 x 10-06	DOWN	UP	FALSE	553.136	140	39	NA	101	NA	NA	NA
Overall	Encounter diagnosis	F33.3	Major depressive disorder, recurrent, severe with psychotic symptoms	ENSG00000183396	TMEM89	Coronary artery	-1.0834	0.2247	1.4 x 10-06	DOWN	UP	FALSE	553.136	140	39	NA	101	NA	NA	NA
Overall	Encounter diagnosis	F33.3	Major depressive disorder, recurrent, severe with psychotic symptoms	ENSG00000225697	SLC26A6	DGN Whole blood	-1.9959	0.4388	5.4 x 10-06	DOWN	UP	FALSE	553.136	140	39	NA	101	NA	NA	NA
Overall	Encounter diagnosis	F33.3	Major depressive disorder, recurrent, severe with psychotic symptoms	ENSG00000225697	SLC26A6	Esophagus, Mucosa	-2.7929	0.5803	1.5 x 10-06	DOWN	UP	FALSE	553.136	140	39	NA	101	NA	NA	NA
Overall	Encounter diagnosis	F33.3	Major depressive disorder, recurrent, severe with psychotic symptoms	ENSG00000225697	SLC26A6	Liver	-1.7323	0.3914	9.6 x 10-06	DOWN	UP	FALSE	553.136	140	39	NA	101	NA	NA	NA
Overall	Encounter diagnosis	F33.3	Major depressive disorder, recurrent, severe with psychotic symptoms	ENSG00000178252	WDR6	Thyroid	-2.7639	0.6511	2.2 x 10-05	DOWN	UP	FALSE	553.136	140	39	NA	101	NA	NA	NA
Overall	Encounter diagnosis	F33.3	Major depressive disorder, recurrent, severe with psychotic symptoms	ENSG00000225697	SLC26A6	Thyroid	-0.9534	0.2054	3.5 x 10-06	DOWN	UP	FALSE	553.136	140	39	NA	101	NA	NA	NA
Overall	Encounter diagnosis	H02.88B	Meibomian gland dysfunction left eye, upper and lower eyelids	ENSG00000197496	SLC2A10	Colon, Transverse	1.3151	0.2924	6.9 x 10-06	UP	UP	TRUE	107.787	27	NA	12	15	NA	NA	NA
Overall	Encounter diagnosis	H02.88A	Meibomian gland dysfunction right eye, upper and lower eyelids	ENSG00000197496	SLC2A10	Colon, Transverse	1.3151	0.2924	6.9 x 10-06	UP	UP	TRUE	107.787	27	NA	12	15	NA	NA	NA
Overall	Encounter diagnosis	G43.009	Migraine without aura, not intractable, without status migrainosus	ENSG00000114383	TUSC2	Pancreas	-1.1258	0.2443	4.0 x 10-06	DOWN	DOWN	TRUE	1243.98	317	99	57	161	NA	NA	NA
Overall	Phecodes	394.2	Mitral valve disease	ENSG00000162458	FBLIM1	Esophagus, Mucosa	-1.9494	0.4589	2.2 x 10-05	DOWN	UP	FALSE	982.252	248	49	118	81	NA	NA	NA
Overall	Phecodes	296	Mood disorders	ENSG00000271973	RP11-572O6.1	Skin, Not sun exposed	0.5778	0.1278	6.2 x 10-06	UP	DOWN	FALSE	15861.9	4972	1294	1165	2426	36	32	19
Overall	Phecodes	789	Nausea and vomiting	ENSG00000170430	MGMT	Aorta artery	-0.285	0.0677	2.6 x 10-05	DOWN	DOWN	TRUE	3728.6	974	342	169	452	NA	11	NA
Overall	Phecodes	789	Nausea and vomiting	ENSG00000170430	MGMT	Breast mammary tissue	-0.3359	0.0781	1.7 x 10-05	DOWN	DOWN	TRUE	3728.6	974	342	169	452	NA	11	NA
Overall	Phecodes	789	Nausea and vomiting	ENSG00000170430	MGMT	DGN Whole blood	-0.2211	0.0539	4.1 x 10-05	DOWN	DOWN	TRUE	3728.6	974	342	169	452	NA	11	NA
Overall	Phecodes	789	Nausea and vomiting	ENSG00000170430	MGMT	Esophagus, Gastroesophageal junction	-0.4033	0.0941	1.8 x 10-05	DOWN	DOWN	TRUE	3728.6	974	342	169	452	NA	11	NA
Overall	Phecodes	789	Nausea and vomiting	ENSG00000170430	MGMT	Minor salivary gland	-0.4505	0.0993	5.7 x 10-06	DOWN	DOWN	TRUE	3728.6	974	342	169	452	NA	11	NA
Overall	Phecodes	789	Nausea and vomiting	ENSG00000170430	MGMT	Pituitary	-0.3159	0.0716	1.0 x 10-05	DOWN	DOWN	TRUE	3728.6	974	342	169	452	NA	11	NA
Overall	Phecodes	789	Nausea and vomiting	ENSG00000170430	MGMT	Tibial artery	-0.2811	0.0661	2.1 x 10-05	DOWN	DOWN	TRUE	3728.6	974	342	169	452	NA	11	NA
Overall	Phecodes	789	Nausea and vomiting	ENSG00000170430	MGMT	Visceral omentum adipose	-0.268	0.0657	4.5 x 10-05	DOWN	DOWN	TRUE	3728.6	974	342	169	452	NA	11	NA
Overall	Encounter diagnosis	N64.52	Nipple discharge	ENSG00000221883	ARIH2OS	Brain, Cortex	2.3052	0.5188	8.8 x 10-06	UP	UP	TRUE	334.387	84	25	18	41	NA	NA	NA
Overall	Encounter diagnosis	D53.9	Nutritional anemia, unspecified	ENSG00000271973	RP11-572O6.1	Tibial nerve	-4.5216	0.9911	5.1 x 10-06	DOWN	DOWN	TRUE	342.241	86	36	18	32	NA	NA	NA
Overall	Phecodes	433.2	Occlusion of cerebral arteries	ENSG00000183762	KREMEN1	Pancreas	0.4352	0.1044	3.0 x 10-05	UP	UP	TRUE	3261.12	849	367	97	385	NA	NA	NA
Overall	Encounter diagnosis	L70.8	Other acne	ENSG00000114268	PFKFB4	Skin, Sun exposed	-1.6958	0.4001	2.3 x 10-05	DOWN	UP	FALSE	262.919	66	28	11	27	NA	NA	NA
Overall	Encounter diagnosis	J68.3	Other acute and subacute respiratory conditions due to chemicals, gases, fumes and vapors	ENSG00000135502	SLC26A10	Aorta artery	-1.7365	0.3879	7.6 x 10-06	DOWN	DOWN	TRUE	294.735	74	13	36	25	NA	NA	NA
Overall	Encounter diagnosis	R18.8	Other ascites	ENSG00000178467	P4HTM	Breast mammary tissue	-1.4754	0.3357	1.1 x 10-05	DOWN	DOWN	TRUE	992.807	252	57	56	139	NA	NA	NA
Overall	Encounter diagnosis	R18.8	Other ascites	ENSG00000233276	GPX1	Skin, Not sun exposed	2.876	0.6575	1.2 x 10-05	UP	NA	FALSE	992.807	252	57	56	139	NA	NA	NA
Overall	Encounter diagnosis	R18.8	Other ascites	ENSG00000233276	GPX1	Skin, Sun exposed	2.0489	0.4589	8.0 x 10-06	UP	NA	FALSE	992.807	252	57	56	139	NA	NA	NA
Overall	Encounter diagnosis	D23.9	Other benign neoplasm of skin, unspecified	ENSG00000173531	MST1	Brain, Cerebellum	0.8146	0.1656	8.6 x 10-07	UP	UP	TRUE	873.202	221	40	91	90	NA	NA	NA
Overall	Encounter diagnosis	D23.9	Other benign neoplasm of skin, unspecified	ENSG00000173421	CCDC36	Brain, Hippocampus	1.3809	0.317	1.3 x 10-05	UP	UP	TRUE	873.202	221	40	91	90	NA	NA	NA
Overall	Encounter diagnosis	T82.898A	Other specified complication of vascular prosthetic devices, implants and grafts, initial encounter	ENSG00000183396	TMEM89	Thyroid	1.8437	0.4203	1.2 x 10-05	UP	UP	TRUE	475.897	120	63	17	40	NA	NA	NA
Overall	Encounter diagnosis	J98.8	Other specified respiratory disorders	ENSG00000004534	RBM6	Brain, Substantia nigra	0.8625	0.2027	2.1 x 10-05	UP	UP	TRUE	492.674	124	43	40	41	NA	NA	NA
Overall	Encounter diagnosis	M25.522	Pain in left elbow	ENSG00000172046	USP19	Pituitary	-1.5292	0.359	2.0 x 10-05	DOWN	UP	FALSE	626.497	158	49	39	70	NA	NA	NA
Overall	Encounter diagnosis	B97.7	Papillomavirus as the cause of diseases classified elsewhere	ENSG00000173421	CCDC36	Brain, Hippocampus	1.6273	0.3572	5.2 x 10-06	UP	UP	TRUE	779.255	197	67	44	86	NA	NA	NA
Overall	Phecodes	531	Peptic ulcer (excl. esophageal)	ENSG00000225697	SLC26A6	Colon, Sigmoid	-1.4365	0.3475	3.6 x 10-05	DOWN	UP	FALSE	1510.7	384	128	61	195	NA	NA	NA
Overall	Phecodes	531	Peptic ulcer (excl. esophageal)	ENSG00000225697	SLC26A6	Liver	-1.1366	0.2537	7.4 x 10-06	DOWN	UP	FALSE	1510.7	384	128	61	195	NA	NA	NA
Overall	Phecodes	531	Peptic ulcer (excl. esophageal)	ENSG00000225697	SLC26A6	Skeletal Muscle	-0.5163	0.1179	1.2 x 10-05	DOWN	UP	FALSE	1510.7	384	128	61	195	NA	NA	NA
Overall	Phecodes	531	Peptic ulcer (excl. esophageal)	ENSG00000225697	SLC26A6	Thyroid	-0.5744	0.134	1.8 x 10-05	DOWN	UP	FALSE	1510.7	384	128	61	195	NA	NA	NA
Overall	Phecodes	531.4	Peptic ulcer, site unspecified	ENSG00000225697	SLC26A6	Cells, EBV-transformed lymphocytes	-0.8431	0.1749	1.4 x 10-06	DOWN	UP	FALSE	969.663	245	76	39	130	NA	NA	NA
Overall	Phecodes	531.4	Peptic ulcer, site unspecified	ENSG00000225697	SLC26A6	Colon, Sigmoid	-1.9378	0.4204	4.0 x 10-06	DOWN	UP	FALSE	969.663	245	76	39	130	NA	NA	NA
Overall	Phecodes	531.4	Peptic ulcer, site unspecified	ENSG00000183396	TMEM89	Coronary artery	-0.7944	0.1757	6.1 x 10-06	DOWN	UP	FALSE	969.663	245	76	39	130	NA	NA	NA
Overall	Phecodes	531.4	Peptic ulcer, site unspecified	ENSG00000225697	SLC26A6	DGN Whole blood	-1.6937	0.3409	6.7 x 10-07	DOWN	UP	FALSE	969.663	245	76	39	130	NA	NA	NA
Overall	Phecodes	531.4	Peptic ulcer, site unspecified	ENSG00000225697	SLC26A6	Esophagus, Mucosa	-2.1674	0.4596	2.4 x 10-06	DOWN	UP	FALSE	969.663	245	76	39	130	NA	NA	NA
Overall	Phecodes	531.4	Peptic ulcer, site unspecified	ENSG00000225697	SLC26A6	Liver	-1.6141	0.3012	8.4 x 10-08	DOWN	UP	FALSE	969.663	245	76	39	130	NA	NA	NA
Overall	Phecodes	531.4	Peptic ulcer, site unspecified	ENSG00000225697	SLC26A6	Lung	-0.8049	0.1841	1.2 x 10-05	DOWN	UP	FALSE	969.663	245	76	39	130	NA	NA	NA
Overall	Phecodes	531.4	Peptic ulcer, site unspecified	ENSG00000225697	SLC26A6	Skeletal Muscle	-0.7353	0.1406	1.7 x 10-07	DOWN	UP	FALSE	969.663	245	76	39	130	NA	NA	NA
Overall	Phecodes	531.4	Peptic ulcer, site unspecified	ENSG00000008300	CELSR3	Skin, Sun exposed	-4.54	1.0721	2.3 x 10-05	DOWN	UP	FALSE	969.663	245	76	39	130	NA	NA	NA
Overall	Phecodes	531.4	Peptic ulcer, site unspecified	ENSG00000225697	SLC26A6	Thyroid	-0.8526	0.1583	7.2 x 10-08	DOWN	UP	FALSE	969.663	245	76	39	130	NA	NA	NA
Overall	Encounter diagnosis	K27.9	Peptic ulcer, site unspecified, unspecified as acute or chronic, without hemorrhage or perforation	ENSG00000225697	SLC26A6	DGN Whole blood	-1.4371	0.3383	2.2 x 10-05	DOWN	UP	FALSE	1000.29	254	80	42	132	NA	NA	NA
Overall	Encounter diagnosis	K27.9	Peptic ulcer, site unspecified, unspecified as acute or chronic, without hemorrhage or perforation	ENSG00000225697	SLC26A6	Liver	-1.3435	0.3043	1.0 x 10-05	DOWN	UP	FALSE	1000.29	254	80	42	132	NA	NA	NA
Overall	Encounter diagnosis	K27.9	Peptic ulcer, site unspecified, unspecified as acute or chronic, without hemorrhage or perforation	ENSG00000188315	C3orf62	Liver	1.5919	0.3708	1.8 x 10-05	UP	DOWN	FALSE	1000.29	254	80	42	132	NA	NA	NA
Overall	Encounter diagnosis	K27.9	Peptic ulcer, site unspecified, unspecified as acute or chronic, without hemorrhage or perforation	ENSG00000225697	SLC26A6	Thyroid	-0.6932	0.16	1.5 x 10-05	DOWN	UP	FALSE	1000.29	254	80	42	132	NA	NA	NA
Overall	Encounter diagnosis	N84.1	Polyp of cervix uteri	ENSG00000178977	LINC00324	Skeletal Muscle	4.9923	1.0906	4.7 x 10-06	UP	UP	TRUE	306.694	77	25	19	33	NA	NA	NA
Overall	Encounter diagnosis	E89.2	Postprocedural hypoparathyroidism	ENSG00000114268	PFKFB4	Skin, Sun exposed	-2.2016	0.5171	2.1 x 10-05	DOWN	UP	FALSE	103.782	26	11	NA	15	NA	NA	NA
Overall	Phecodes	362.4	Retinal vascular changes and abnomalities	ENSG00000135502	SLC26A10	Lung	-0.6343	0.1522	3.1 x 10-05	DOWN	DOWN	TRUE	777.524	196	86	44	66	NA	NA	NA
Overall	Encounter diagnosis	F25.9	Schizoaffective disorder, unspecified	ENSG00000188315	C3orf62	Liver	2.082	0.4489	3.5 x 10-06	UP	DOWN	FALSE	613.865	155	70	25	60	NA	NA	NA
Overall	Encounter diagnosis	R65.21	Severe sepsis with septic shock	ENSG00000269962	RP13-238F13	Brain, Hippocampus	6.3921	1.4411	9.2 x 10-06	UP	NA	FALSE	199.441	50	14	12	24	NA	NA	NA
Overall	Phecodes	240	Simple and unspecified goiter	ENSG00000145029	NICN1	Esophagus, Muscularis	-2.2991	0.5305	1.5 x 10-05	DOWN	DOWN	TRUE	203.523	51	25	15	11	NA	NA	NA
Overall	Encounter diagnosis	G47.30	Sleep apnea, unspecified	ENSG00000164062	APEH	Cells, Transformed fibroblasts	-0.5024	0.1146	1.2 x 10-05	DOWN	UP	FALSE	2731.11	694	217	198	279	15	NA	NA
Overall	Encounter diagnosis	G47.30	Sleep apnea, unspecified	ENSG00000233276	GPX1	DGN Whole blood	1.5728	0.3531	8.4 x 10-06	UP	DOWN	FALSE	2731.11	694	217	198	279	15	NA	NA
Overall	Phecodes	130	Spirochetal infection	ENSG00000197496	SLC2A10	Thyroid	-2.003	0.4822	3.3 x 10-05	DOWN	UP	FALSE	139.48	35	NA	35	NA	NA	NA	NA
Overall	Phecodes	530.3	Stricture and stenosis of esophagus	ENSG00000173531	MST1	Whole blood	3.697	0.8966	3.7 x 10-05	UP	UP	TRUE	139.812	35	13	10	12	NA	NA	NA
Overall	Phecodes	687	Symptoms affecting skin	ENSG00000162458	FBLIM1	CommonMind DLPFC	-6.0896	1.4699	3.4 x 10-05	DOWN	DOWN	TRUE	446.057	112	27	32	53	NA	NA	NA
Overall	Phecodes	352.1	Trigeminal nerve disorders [CN5]	ENSG00000143942	CHAC2	CommonMind DLPFC	-10.5051	2.4945	2.5 x 10-05	DOWN	NA	FALSE	251.414	63	19	22	22	NA	NA	NA
Overall	Phecodes	250.1	Type 1 diabetes	ENSG00000213719	CLIC1	Breast mammary tissue	1.9596	0.365	7.9 x 10-08	UP	UP	TRUE	1607.06	408	97	162	149	NA	NA	NA
Overall	Phecodes	250.1	Type 1 diabetes	ENSG00000213719	CLIC1	Spleen	2.9029	0.3168	5.1 x 10-20	UP	UP	TRUE	1607.06	408	97	162	149	NA	NA	NA
Overall	Phecodes	250.1	Type 1 diabetes	ENSG00000213719	CLIC1	Subcutaneous adipose	3.2006	0.4747	1.6 x 10-11	UP	UP	TRUE	1607.06	408	97	162	149	NA	NA	NA
Overall	Phecodes	250.1	Type 1 diabetes	ENSG00000213719	CLIC1	Tibial nerve	0.6629	0.1599	3.4 x 10-05	UP	UP	TRUE	1607.06	408	97	162	149	NA	NA	NA
Overall	Phecodes	250.1	Type 1 diabetes	ENSG00000213719	CLIC1	Whole blood	2.4719	0.4945	5.8 x 10-07	UP	UP	TRUE	1607.06	408	97	162	149	NA	NA	NA
Overall	Encounter diagnosis	E10.65	Type 1 diabetes mellitus with hyperglycemia	ENSG00000213719	CLIC1	Spleen	3.2673	0.4866	1.9 x 10-11	UP	UP	TRUE	658.092	166	38	67	61	NA	NA	NA
Overall	Encounter diagnosis	E10.65	Type 1 diabetes mellitus with hyperglycemia	ENSG00000213719	CLIC1	Subcutaneous adipose	3.3951	0.7241	2.7 x 10-06	UP	UP	TRUE	658.092	166	38	67	61	NA	NA	NA
Overall	Encounter diagnosis	E10.9	Type 1 diabetes mellitus without complications	ENSG00000213719	CLIC1	Spleen	2.2486	0.4135	5.4 x 10-08	UP	UP	TRUE	1017.77	258	64	104	90	NA	NA	NA
Overall	Encounter diagnosis	E10.9	Type 1 diabetes mellitus without complications	ENSG00000213719	CLIC1	Subcutaneous adipose	3.0017	0.6112	9.1 x 10-07	UP	UP	TRUE	1017.77	258	64	104	90	NA	NA	NA
Overall	Encounter diagnosis	E10.9	Type 1 diabetes mellitus without complications	ENSG00000213719	CLIC1	Whole blood	2.8978	0.6042	1.6 x 10-06	UP	UP	TRUE	1017.77	258	64	104	90	NA	NA	NA
Overall	Phecodes	250.12	Type 1 diabetes with renal manifestations	ENSG00000213719	CLIC1	Spleen	3.9328	0.8239	1.8 x 10-06	UP	UP	TRUE	227.524	57	16	20	21	NA	NA	NA
Overall	Phecodes	250.2	Type 2 diabetes	ENSG00000213719	CLIC1	Colon, Sigmoid	0.4667	0.1086	1.7 x 10-05	UP	UP	TRUE	18124.5	6126	2049	883	2942	90	145	17
Overall	Encounter diagnosis	B49	Unspecified mycosis	ENSG00000135502	SLC26A10	Adrenal gland	-3.8932	0.8903	1.2 x 10-05	DOWN	NA	FALSE	397.53	100	35	15	50	NA	NA	NA
Overall	Phecodes	276.51	Dehydration	ENSG00000119737	GPR75	Brain, Spinal cord (cervical c-1)	-2.0873	0.4484	3.2 x 10-06	DOWN	UP	FALSE	370.014	93	31	19	43	NA	NA	NA

## Sheet: S_Table_6A_Lipids
Table S6: Lipid pheWAS results and conditional analysis. (A) GReX-Tissue-Phenotype associations for highest measured, lowest measured and mean measures of Cholesterol, HDL and LDL across all stratification groups: Overall, High-BMI, Mid-BMI, Low-BMI, Females, and Males. Bonferroni tissue-specific threshold set at p < 0.0056 [0.05/9 phenotypes]; Experiment-specific threshold set at p<1.2 x 10-4 [0…
Stratification Group	Lipid Phenotype	Ensembl Gene ID	Gene Name	Tissue	Effect	SE	P	Direction of effect (DoE)	Anorexia Nervosa Direction of Effect	Same DoE as AN?	Total cases/Sample Number (N)	N_AA	N_EA	N_HA	N_ESA	N_SAS	N_NA
Female	Highest HDL measure (mg/dL)	ENSG00000139531	SUOX	Brain, Caudate basal ganglia	1.7753	0.5077	4.7 x 10-04	UP	DOWN	FALSE	13708	4149	3363	5567	398	191	40
Female	Lowest cholesterol measure (mg/dL)	ENSG00000114268	PFKFB4	Skin, Sun exposed	5.6623	1.6786	7.4 x 10-04	UP	UP	TRUE	13891	4208	3388	5660	403	192	40
Female	Lowest HDL measure (mg/dL)	ENSG00000001617	SEMA3F	Spleen	3.2832	0.925	3.9 x 10-04	UP	NA	FALSE	13708	4149	3363	5567	398	191	40
High BMI	Highest cholesterol measure (mg/dL)	ENSG00000170430	MGMT	Brain, Caudate basal ganglia	-7.2427	1.5284	2.1 x 10-06	DOWN	DOWN	TRUE	6910	1900	2032	2619	205	154	NA
High BMI	Highest cholesterol measure (mg/dL)	ENSG00000170430	MGMT	Brain, Cerebellar hemisphere	-4.1933	1.1556	2.9 x 10-04	DOWN	DOWN	TRUE	6910	1900	2032	2619	205	154	NA
High BMI	Highest cholesterol measure (mg/dL)	ENSG00000170430	MGMT	Brain, Cerebellum	-7.7743	1.819	1.9 x 10-05	DOWN	DOWN	TRUE	6910	1900	2032	2619	205	154	NA
High BMI	Highest cholesterol measure (mg/dL)	ENSG00000170430	MGMT	Brain, Hippocampus	-7.6289	1.7282	1.0 x 10-05	DOWN	DOWN	TRUE	6910	1900	2032	2619	205	154	NA
High BMI	Highest cholesterol measure (mg/dL)	ENSG00000170430	MGMT	Brain, Nucleus accumbens basal ganglia	-11.4645	2.2623	4.0 x 10-07	DOWN	DOWN	TRUE	6910	1900	2032	2619	205	154	NA
High BMI	Highest cholesterol measure (mg/dL)	ENSG00000170430	MGMT	Cells, EBV-transformed lymphocytes	-8.0313	1.7155	2.8 x 10-06	DOWN	DOWN	TRUE	6910	1900	2032	2619	205	154	NA
High BMI	Highest cholesterol measure (mg/dL)	ENSG00000170430	MGMT	Colon, Transverse	-6.0667	1.2512	1.2 x 10-06	DOWN	DOWN	TRUE	6910	1900	2032	2619	205	154	NA
High BMI	Highest cholesterol measure (mg/dL)	ENSG00000170430	MGMT	CommonMind DLPFC	-13.6081	2.9417	3.7 x 10-06	DOWN	DOWN	TRUE	6910	1900	2032	2619	205	154	NA
High BMI	Highest cholesterol measure (mg/dL)	ENSG00000170430	MGMT	Esophagus, Mucosa	-5.5803	1.259	9.3 x 10-06	DOWN	DOWN	TRUE	6910	1900	2032	2619	205	154	NA
High BMI	Highest cholesterol measure (mg/dL)	ENSG00000170430	MGMT	Liver	-5.4619	1.4268	1.3 x 10-04	DOWN	DOWN	TRUE	6910	1900	2032	2619	205	154	NA
High BMI	Highest cholesterol measure (mg/dL)	ENSG00000170430	MGMT	Lung	-5.925	1.3122	6.3 x 10-06	DOWN	DOWN	TRUE	6910	1900	2032	2619	205	154	NA
High BMI	Highest cholesterol measure (mg/dL)	ENSG00000170430	MGMT	Spleen	-3.7077	0.8839	2.7 x 10-05	DOWN	DOWN	TRUE	6910	1900	2032	2619	205	154	NA
High BMI	Highest cholesterol measure (mg/dL)	ENSG00000170430	MGMT	Stomach	-7.2091	1.3742	1.6 x 10-07	DOWN	DOWN	TRUE	6910	1900	2032	2619	205	154	NA
High BMI	Highest cholesterol measure (mg/dL)	ENSG00000170430	MGMT	Thyroid	-5.6088	1.1988	2.9 x 10-06	DOWN	DOWN	TRUE	6910	1900	2032	2619	205	154	NA
High BMI	Highest cholesterol measure (mg/dL)	ENSG00000170430	MGMT	Tibial nerve	-5.1996	1.2599	3.7 x 10-05	DOWN	DOWN	TRUE	6910	1900	2032	2619	205	154	NA
High BMI	Highest cholesterol measure (mg/dL)	ENSG00000170430	MGMT	Visceral omentum adipose	-5.6611	1.2103	2.9 x 10-06	DOWN	DOWN	TRUE	6910	1900	2032	2619	205	154	NA
High BMI	Highest LDL measure (mg/dL)	ENSG00000170430	MGMT	Brain, Caudate basal ganglia	-4.8752	1.2306	7.4 x 10-05	DOWN	DOWN	TRUE	6846	1883	2015	2597	198	153	NA
High BMI	Highest LDL measure (mg/dL)	ENSG00000170430	MGMT	Brain, Cerebellum	-5.1696	1.464	4.1 x 10-04	DOWN	DOWN	TRUE	6846	1883	2015	2597	198	153	NA
High BMI	Highest LDL measure (mg/dL)	ENSG00000170430	MGMT	Brain, Hippocampus	-5.796	1.3914	3.1 x 10-05	DOWN	DOWN	TRUE	6846	1883	2015	2597	198	153	NA
High BMI	Highest LDL measure (mg/dL)	ENSG00000170430	MGMT	Brain, Nucleus accumbens basal ganglia	-7.8731	1.8206	1.5 x 10-05	DOWN	DOWN	TRUE	6846	1883	2015	2597	198	153	NA
High BMI	Highest LDL measure (mg/dL)	ENSG00000170430	MGMT	Cells, EBV-transformed lymphocytes	-5.6597	1.3816	4.2 x 10-05	DOWN	DOWN	TRUE	6846	1883	2015	2597	198	153	NA
High BMI	Highest LDL measure (mg/dL)	ENSG00000170430	MGMT	Colon, Transverse	-4.1357	1.007	4.0 x 10-05	DOWN	DOWN	TRUE	6846	1883	2015	2597	198	153	NA
High BMI	Highest LDL measure (mg/dL)	ENSG00000170430	MGMT	CommonMind DLPFC	-9.1315	2.3713	1.2 x 10-04	DOWN	DOWN	TRUE	6846	1883	2015	2597	198	153	NA
High BMI	Highest LDL measure (mg/dL)	ENSG00000170430	MGMT	Esophagus, Mucosa	-3.9079	1.0144	1.2 x 10-04	DOWN	DOWN	TRUE	6846	1883	2015	2597	198	153	NA
High BMI	Highest LDL measure (mg/dL)	ENSG00000170430	MGMT	Liver	-3.8462	1.1493	8.2 x 10-04	DOWN	DOWN	TRUE	6846	1883	2015	2597	198	153	NA
High BMI	Highest LDL measure (mg/dL)	ENSG00000170430	MGMT	Lung	-3.7778	1.0566	3.5 x 10-04	DOWN	DOWN	TRUE	6846	1883	2015	2597	198	153	NA
High BMI	Highest LDL measure (mg/dL)	ENSG00000170430	MGMT	Stomach	-5.2015	1.1064	2.6 x 10-06	DOWN	DOWN	TRUE	6846	1883	2015	2597	198	153	NA
High BMI	Highest LDL measure (mg/dL)	ENSG00000170430	MGMT	Thyroid	-3.8264	0.9652	7.4 x 10-05	DOWN	DOWN	TRUE	6846	1883	2015	2597	198	153	NA
High BMI	Highest LDL measure (mg/dL)	ENSG00000170430	MGMT	Tibial nerve	-3.4668	1.014	6.3 x 10-04	DOWN	DOWN	TRUE	6846	1883	2015	2597	198	153	NA
High BMI	Highest LDL measure (mg/dL)	ENSG00000170430	MGMT	Visceral omentum adipose	-3.8123	0.9758	9.4 x 10-05	DOWN	DOWN	TRUE	6846	1883	2015	2597	198	153	NA
High BMI	Lowest cholesterol measure (mg/dL)	ENSG00000170430	MGMT	CommonMind DLPFC	-7.297	2.1655	7.5 x 10-04	DOWN	DOWN	TRUE	6910	1900	2032	2619	205	154	NA
High BMI	Lowest cholesterol measure (mg/dL)	ENSG00000173531	MST1	Stomach	4.9977	1.5011	8.7 x 10-04	UP	DOWN	FALSE	6910	1900	2032	2619	205	154	NA
High BMI	Lowest HDL measure (mg/dL)	ENSG00000272156	RP11-477N3.1	Lung	4.2003	1.0133	3.4 x 10-05	UP	NA	FALSE	6840	1882	2015	2590	200	153	NA
High BMI	Lowest HDL measure (mg/dL)	ENSG00000272156	RP11-477N3.1	Skeletal Muscle	2.4048	0.6774	3.9 x 10-04	UP	UP	TRUE	6840	1882	2015	2590	200	153	NA
High BMI	Lowest HDL measure (mg/dL)	ENSG00000272156	RP11-477N3.1	Tibial artery	2.0204	0.6093	9.1 x 10-04	UP	UP	TRUE	6840	1882	2015	2590	200	153	NA
High BMI	Mean cholesterol measure (mg/dL)	ENSG00000170430	MGMT	Brain, Caudate basal ganglia	-4.8286	1.0809	7.9 x 10-06	DOWN	DOWN	TRUE	6910	1900	2032	2619	205	154	NA
High BMI	Mean cholesterol measure (mg/dL)	ENSG00000170430	MGMT	Brain, Cerebellum	-5.1305	1.2877	6.8 x 10-05	DOWN	DOWN	TRUE	6910	1900	2032	2619	205	154	NA
High BMI	Mean cholesterol measure (mg/dL)	ENSG00000170430	MGMT	Brain, Hippocampus	-5.2327	1.2216	1.8 x 10-05	DOWN	DOWN	TRUE	6910	1900	2032	2619	205	154	NA
High BMI	Mean cholesterol measure (mg/dL)	ENSG00000170430	MGMT	Brain, Spinal cord (cervical c-1)	-4.9494	1.0981	6.6 x 10-06	DOWN	DOWN	TRUE	6910	1900	2032	2619	205	154	NA
High BMI	Mean cholesterol measure (mg/dL)	ENSG00000170430	MGMT	CommonMind DLPFC	-9.5308	2.0832	4.8 x 10-06	DOWN	DOWN	TRUE	6910	1900	2032	2619	205	154	NA
High BMI	Mean cholesterol measure (mg/dL)	ENSG00000170430	MGMT	Esophagus, Mucosa	-3.7461	0.8902	2.6 x 10-05	DOWN	DOWN	TRUE	6910	1900	2032	2619	205	154	NA
High BMI	Mean cholesterol measure (mg/dL)	ENSG00000170430	MGMT	Liver	-3.9453	1.0082	9.1 x 10-05	DOWN	DOWN	TRUE	6910	1900	2032	2619	205	154	NA
High BMI	Mean cholesterol measure (mg/dL)	ENSG00000170430	MGMT	Lung	-3.9376	0.9283	2.2 x 10-05	DOWN	DOWN	TRUE	6910	1900	2032	2619	205	154	NA
High BMI	Mean cholesterol measure (mg/dL)	ENSG00000164062	APEH	Skin, Sun exposed	8.8921	2.5839	5.8 x 10-04	UP	DOWN	FALSE	6910	1900	2032	2619	205	154	NA
High BMI	Mean cholesterol measure (mg/dL)	ENSG00000170430	MGMT	Spleen	-2.3788	0.6247	1.4 x 10-04	DOWN	DOWN	TRUE	6910	1900	2032	2619	205	154	NA
High BMI	Mean LDL measure (mg/dL)	ENSG00000170430	MGMT	Brain, Caudate basal ganglia	-3.423	0.8913	1.2 x 10-04	DOWN	DOWN	TRUE	6846	1883	2015	2597	198	153	NA
High BMI	Mean LDL measure (mg/dL)	ENSG00000170430	MGMT	Brain, Cerebellum	-3.8529	1.0603	2.8 x 10-04	DOWN	DOWN	TRUE	6846	1883	2015	2597	198	153	NA
High BMI	Mean LDL measure (mg/dL)	ENSG00000170430	MGMT	Brain, Hippocampus	-4.2386	1.0072	2.6 x 10-05	DOWN	DOWN	TRUE	6846	1883	2015	2597	198	153	NA
High BMI	Mean LDL measure (mg/dL)	ENSG00000170430	MGMT	Brain, Spinal cord (cervical c-1)	-3.7196	0.9075	4.2 x 10-05	DOWN	DOWN	TRUE	6846	1883	2015	2597	198	153	NA
High BMI	Mean LDL measure (mg/dL)	ENSG00000170430	MGMT	CommonMind DLPFC	-7.0516	1.7181	4.1 x 10-05	DOWN	DOWN	TRUE	6846	1883	2015	2597	198	153	NA
High BMI	Mean LDL measure (mg/dL)	ENSG00000170430	MGMT	Esophagus, Mucosa	-2.8529	0.7345	1.0 x 10-04	DOWN	DOWN	TRUE	6846	1883	2015	2597	198	153	NA
High BMI	Mean LDL measure (mg/dL)	ENSG00000170430	MGMT	Liver	-3.0013	0.8319	3.1 x 10-04	DOWN	DOWN	TRUE	6846	1883	2015	2597	198	153	NA
High BMI	Mean LDL measure (mg/dL)	ENSG00000170430	MGMT	Lung	-2.777	0.7647	2.8 x 10-04	DOWN	DOWN	TRUE	6846	1883	2015	2597	198	153	NA
Male	Mean HDL measure (mg/dL)	ENSG00000233276	GPX1	Brain, Caudate basal ganglia	1.1583	0.3465	8.3 x 10-04	UP	DOWN	FALSE	9570	2396	3355	3258	248	278	35
Male	Mean HDL measure (mg/dL)	ENSG00000225399	RP11-3B7.1	Lung	-2.0427	0.5861	4.9 x 10-04	DOWN	DOWN	TRUE	9570	2396	3355	3258	248	278	35
Mid BMI	Highest LDL measure (mg/dL)	ENSG00000135502	SLC26A10	Aorta artery	-4.6714	1.4049	8.8 x 10-04	DOWN	DOWN	TRUE	11146	3161	3192	4276	304	213	NA
Mid BMI	Lowest HDL measure (mg/dL)	ENSG00000173421	CCDC36	Lung	-1.6828	0.5076	9.2 x 10-04	DOWN	DOWN	TRUE	11130	3153	3197	4263	304	213	NA
Mid BMI	Lowest HDL measure (mg/dL)	ENSG00000225399	RP11-3B7.1	Lung	-2.0335	0.58	4.5 x 10-04	DOWN	DOWN	TRUE	11130	3153	3197	4263	304	213	NA
Mid BMI	Lowest LDL measure (mg/dL)	ENSG00000003756	RBM5	Pituitary	8.2873	2.4509	7.2 x 10-04	UP	UP	TRUE	11142	3159	3190	4276	304	213	NA
Mid BMI	Mean HDL measure (mg/dL)	ENSG00000225399	RP11-3B7.1	Lung	-2.0526	0.5824	4.2 x 10-04	DOWN	DOWN	TRUE	11130	3153	3197	4263	304	213	NA
Mid BMI	Mean LDL measure (mg/dL)	ENSG00000135502	SLC26A10	Aorta artery	-3.3975	1.0111	7.8 x 10-04	DOWN	DOWN	TRUE	11146	3161	3192	4276	304	213	NA
Overall	Highest cholesterol measure	ENSG00000170430	MGMT	Stomach	-2.6845	0.7407	2.9 x 10-04	DOWN	DOWN	TRUE	23637	6645	6809	8973	659	476	75
Overall	Highest HDL measure (mg/dL)	ENSG00000197728	RPS26	Aorta artery	-0.7314	0.2186	8.2 x 10-04	DOWN	UP	FALSE	23357	6560	6758	8841	653	470	75
Overall	Highest HDL measure (mg/dL)	ENSG00000197728	RPS26	Brain, Anterior cingulate cortex (BA24)	-0.6247	0.1865	8.1 x 10-04	DOWN	UP	FALSE	23357	6560	6758	8841	653	470	75
Overall	Highest HDL measure (mg/dL)	ENSG00000139531	SUOX	Brain, Anterior cingulate cortex (BA24)	1.9543	0.5619	5.1 x 10-04	UP	DOWN	FALSE	23357	6560	6758	8841	653	470	75
Overall	Highest HDL measure (mg/dL)	ENSG00000139531	SUOX	Brain, Caudate basal ganglia	1.396	0.3742	1.9 x 10-04	UP	DOWN	FALSE	23357	6560	6758	8841	653	470	75
Overall	Highest HDL measure (mg/dL)	ENSG00000197728	RPS26	Brain, Hypothalamus	-0.6511	0.1944	8.1 x 10-04	DOWN	UP	FALSE	23357	6560	6758	8841	653	470	75
Overall	Highest HDL measure (mg/dL)	ENSG00000197728	RPS26	Brain, Nucleus accumbens basal ganglia	-0.6564	0.1822	3.1 x 10-04	DOWN	UP	FALSE	23357	6560	6758	8841	653	470	75
Overall	Highest HDL measure (mg/dL)	ENSG00000197728	RPS26	Brain, Putamen basal ganglia	-0.6998	0.2047	6.3 x 10-04	DOWN	UP	FALSE	23357	6560	6758	8841	653	470	75
Overall	Highest HDL measure (mg/dL)	ENSG00000197728	RPS26	Brain, Spinal cord (cervical c-1)	-0.6478	0.1942	8.5 x 10-04	DOWN	UP	FALSE	23357	6560	6758	8841	653	470	75
Overall	Highest HDL measure (mg/dL)	ENSG00000197728	RPS26	Brain, Substantia nigra	-0.929	0.277	8.0 x 10-04	DOWN	UP	FALSE	23357	6560	6758	8841	653	470	75
Overall	Highest HDL measure (mg/dL)	ENSG00000197728	RPS26	Breast mammary tissue	-0.6695	0.1791	1.9 x 10-04	DOWN	UP	FALSE	23357	6560	6758	8841	653	470	75
Overall	Highest HDL measure (mg/dL)	ENSG00000139531	SUOX	Breast mammary tissue	3.6642	1.1059	9.2 x 10-04	UP	DOWN	FALSE	23357	6560	6758	8841	653	470	75
Overall	Highest HDL measure (mg/dL)	ENSG00000197728	RPS26	CommonMind DLPFC	-1.1548	0.3329	5.2 x 10-04	DOWN	UP	FALSE	23357	6560	6758	8841	653	470	75
Overall	Highest HDL measure (mg/dL)	ENSG00000139531	SUOX	Esophagus, Mucosa	4.1772	1.2098	5.5 x 10-04	UP	DOWN	FALSE	23357	6560	6758	8841	653	470	75
Overall	Highest HDL measure (mg/dL)	ENSG00000139531	SUOX	Esophagus, Muscularis	1.3531	0.402	7.6 x 10-04	UP	DOWN	FALSE	23357	6560	6758	8841	653	470	75
Overall	Highest HDL measure (mg/dL)	ENSG00000139531	SUOX	Heart, Left ventricle	2.2319	0.6663	8.1 x 10-04	UP	DOWN	FALSE	23357	6560	6758	8841	653	470	75
Overall	Highest HDL measure (mg/dL)	ENSG00000197728	RPS26	Lung	-0.6367	0.1934	9.9 x 10-04	DOWN	UP	FALSE	23357	6560	6758	8841	653	470	75
Overall	Highest HDL measure (mg/dL)	ENSG00000139531	SUOX	Lung	1.0191	0.3028	7.7 x 10-04	UP	DOWN	FALSE	23357	6560	6758	8841	653	470	75
Overall	Highest HDL measure (mg/dL)	ENSG00000197728	RPS26	Minor salivary gland	-0.9908	0.2906	6.5 x 10-04	DOWN	UP	FALSE	23357	6560	6758	8841	653	470	75
Overall	Highest HDL measure (mg/dL)	ENSG00000139531	SUOX	Pancreas	0.9653	0.2875	7.9 x 10-04	UP	DOWN	FALSE	23357	6560	6758	8841	653	470	75
Overall	Highest HDL measure (mg/dL)	ENSG00000139531	SUOX	Pituitary	0.9839	0.2811	4.6 x 10-04	UP	DOWN	FALSE	23357	6560	6758	8841	653	470	75
Overall	Highest HDL measure (mg/dL)	ENSG00000197728	RPS26	Skeletal Muscle	-0.6438	0.186	5.4 x 10-04	DOWN	UP	FALSE	23357	6560	6758	8841	653	470	75
Overall	Highest HDL measure (mg/dL)	ENSG00000139531	SUOX	Skin, Not sun exposed	1.1892	0.3469	6.1 x 10-04	UP	DOWN	FALSE	23357	6560	6758	8841	653	470	75
Overall	Highest HDL measure (mg/dL)	ENSG00000139531	SUOX	Small intestine, Terminal ileum	1.3153	0.3873	6.8 x 10-04	UP	DOWN	FALSE	23357	6560	6758	8841	653	470	75
Overall	Highest HDL measure (mg/dL)	ENSG00000139531	SUOX	Spleen	0.9472	0.2848	8.8 x 10-04	UP	DOWN	FALSE	23357	6560	6758	8841	653	470	75
Overall	Highest HDL measure (mg/dL)	ENSG00000139531	SUOX	Thyroid	0.9437	0.2511	1.7 x 10-04	UP	DOWN	FALSE	23357	6560	6758	8841	653	470	75
Overall	Highest HDL measure (mg/dL)	ENSG00000139531	SUOX	Tibial artery	1.3709	0.3689	2.0 x 10-04	UP	DOWN	FALSE	23357	6560	6758	8841	653	470	75
Overall	Highest HDL measure (mg/dL)	ENSG00000197728	RPS26	Tibial nerve	-0.5615	0.1668	7.6 x 10-04	DOWN	UP	FALSE	23357	6560	6758	8841	653	470	75
Overall	Highest HDL measure (mg/dL)	ENSG00000139531	SUOX	Tibial nerve	0.847	0.237	3.5 x 10-04	UP	DOWN	FALSE	23357	6560	6758	8841	653	470	75
Overall	Highest HDL measure (mg/dL)	ENSG00000197728	RPS26	Whole blood	-0.6965	0.2108	9.5 x 10-04	DOWN	UP	FALSE	23357	6560	6758	8841	653	470	75
Overall	Lowest HDL measure (mg/dL)	ENSG00000225399	RP11-3B7.1	Lung	-1.4167	0.4224	8.0 x 10-04	DOWN	DOWN	TRUE	23357	6560	6758	8841	653	470	75
Overall	Lowest HDL measure (mg/dL)	ENSG00000001617	SEMA3F	Spleen	2.2698	0.6698	7.0 x 10-04	UP	NA	FALSE	23357	6560	6758	8841	653	470	75
Overall	Lowest LDL measure (mg/dL)	ENSG00000173531	MST1	Liver	1.4133	0.4241	8.6 x 10-04	UP	UP	TRUE	23357	6560	6758	8841	653	470	75
Overall	Mean HDL measure (mg/dL)	ENSG00000197728	RPS26	Brain, Nucleus accumbens basal ganglia	-0.4829	0.146	9.4 x 10-04	DOWN	UP	FALSE	23357	6560	6758	8841	653	470	75
Overall	Mean HDL measure (mg/dL)	ENSG00000197728	RPS26	Breast mammary tissue	-0.4744	0.1434	9.4 x 10-04	DOWN	UP	FALSE	23357	6560	6758	8841	653	470	75
Overall	Mean HDL measure (mg/dL)	ENSG00000225399	RP11-3B7.1	Lung	-1.456	0.4253	6.2 x 10-04	DOWN	DOWN	TRUE	23357	6560	6758	8841	653	470	75

## Sheet: S_Table_6B_Lipid_Conditional
Table S6: Lipid pheWAS results and conditional analysis. (A) GReX-Tissue-Phenotype associations for highest measured, lowest measured and mean measures of Cholesterol, HDL and LDL across all stratification groups: Overall, High-BMI, Mid-BMI, Low-BMI, Females, and Males. Bonferroni tissue-specific threshold set at p < 0.0056 [0.05/9 phenotypes]; Experiment-specific threshold set at p<1.2 x 10-4 [0…
					Original Results				1st Round of Conditioning				2nd Round of Conditioning				3rd Round of Conditioning
Group	Phenotype	ENSGID	Gene	Tissue	Conditioned	Effect	SE	P	Conditioned	Effect	SE	P	Conditioned	Effect	SE	P	Conditioned	Effect	SE	P
High BMI	Highest cholesterol measure (mg/dL)	ENSG00000170430	MGMT	Brain, Caudate basal ganglia	Original	-7.2427	1.5284	2.149e-06	MGMT_Stomach_GReX	-1.015	3.1513	0.7474	MGMT_Stomach_and_Liver_GReX	-7.2611	3.5419	0.04036	MGMT_Stomach_Liver_and_Cells	-3.9314	4.8972	0.4221
High BMI	Highest cholesterol measure (mg/dL)	ENSG00000170430	MGMT	Brain, Cerebellar hemisphere	Original	-4.1933	1.1556	0.000285	MGMT_Stomach_GReX	0.754	1.7588	0.6681	MGMT_Stomach_and_Liver_GReX	0.2313	1.7714	0.8961	MGMT_Stomach_Liver_and_Cells	0.8222	1.789	0.6458
High BMI	Highest cholesterol measure (mg/dL)	ENSG00000170430	MGMT	Brain, Cerebellum	Original	-7.7743	1.819	1.921e-05	MGMT_Stomach_GReX	0.7552	3.3551	0.8219	MGMT_Stomach_and_Liver_GReX	-1.4625	3.4445	0.6711	MGMT_Stomach_Liver_and_Cells	1.9311	3.8063	0.6119
High BMI	Highest cholesterol measure (mg/dL)	ENSG00000170430	MGMT	Brain, Hippocampus	Original	-7.6289	1.7282	1.013e-05	MGMT_Stomach_GReX	1.3383	3.5883	0.7092	MGMT_Stomach_and_Liver_GReX	-2.4381	3.7573	0.5164	MGMT_Stomach_Liver_and_Cells	2.6441	4.4408	0.5516
High BMI	Highest cholesterol measure (mg/dL)	ENSG00000170430	MGMT	Brain, Nucleus accumbens basal ganglia	Original	-11.4645	2.2623	4.027e-07	MGMT_Stomach_GReX	-4.0662	5.3641	0.4484	MGMT_Stomach_and_Liver_GReX	-8.9233	5.5356	0.107	MGMT_Stomach_Liver_and_Cells	-3.6454	6.5669	0.5788
High BMI	Highest cholesterol measure (mg/dL)	ENSG00000170430	MGMT	Cells, EBV-transformed lymphocytes	Original	-8.0313	1.7155	2.847e-06	MGMT_Stomach_GReX	0.4661	3.9432	0.9059	MGMT_Stomach_and_Liver_GReX	-10.3483	4.797	0.03098
High BMI	Highest cholesterol measure (mg/dL)	ENSG00000170430	MGMT	Colon, Transverse	Original	-6.0667	1.2512	1.242e-06	MGMT_Stomach_GReX	-0.9085	2.8887	0.7532	MGMT_Stomach_and_Liver_GReX	-3.7331	3.0371	0.219	MGMT_Stomach_Liver_and_Cells	-1.542	3.2507	0.6352
High BMI	Highest cholesterol measure (mg/dL)	ENSG00000170430	MGMT	CommonMind DLPFC	Original	-13.6081	2.9417	3.729e-06	MGMT_Stomach_GReX	-1.7717	5.5443	0.7493	MGMT_Stomach_and_Liver_GReX	-9.5933	5.9803	0.1087	MGMT_Stomach_Liver_and_Cells	-8.7371	6.022	0.1468
High BMI	Highest cholesterol measure (mg/dL)	ENSG00000170430	MGMT	Esophagus, Mucosa	Original	-5.5803	1.259	9.322e-06	MGMT_Stomach_GReX	8.2259	4.1649	0.04826	MGMT_Stomach_and_Liver_GReX	-0.8689	5.7441	0.8798	MGMT_Stomach_Liver_and_Cells	2.4858	5.967	0.677
High BMI	Highest cholesterol measure (mg/dL)	ENSG00000170430	MGMT	Liver	Original	-5.4619	1.4268	0.0001292	MGMT_Stomach_GReX	12.9105	4.0781	0.001546
High BMI	Highest cholesterol measure (mg/dL)	ENSG00000170430	MGMT	Lung	Original	-5.925	1.3122	6.32e-06	MGMT_Stomach_GReX	0.1399	2.6804	0.9584	MGMT_Stomach_and_Liver_GReX	-2.6511	2.8189	0.347	MGMT_Stomach_Liver_and_Cells	-0.7243	3.0149	0.8102
High BMI	Highest cholesterol measure (mg/dL)	ENSG00000170430	MGMT	Stomach	Original	-7.2091	1.3742	1.554e-07
High BMI	Highest cholesterol measure (mg/dL)	ENSG00000170430	MGMT	Spleen	Original	-3.7077	0.8839	2.73e-05	MGMT_Stomach_GReX	-1.013	1.2317	0.4108	MGMT_Stomach_and_Liver_GReX	-0.95	1.2333	0.4411	MGMT_Stomach_Liver_and_Cells	-0.6797	1.2406	0.5838
High BMI	Highest cholesterol measure (mg/dL)	ENSG00000170430	MGMT	Thyroid	Original	-5.6088	1.1988	2.89e-06	MGMT_Stomach_GReX	1.0968	3.1067	0.7241	MGMT_Stomach_and_Liver_GReX	-3.113	3.4019	0.3601	MGMT_Stomach_Liver_and_Cells	-2.7385	3.4254	0.424
High BMI	Highest cholesterol measure (mg/dL)	ENSG00000170430	MGMT	Tibial nerve	Original	-5.1996	1.2599	3.678e-05	MGMT_Stomach_GReX	0.6315	2.2263	0.7767	MGMT_Stomach_and_Liver_GReX	-0.9097	2.2874	0.6909	MGMT_Stomach_Liver_and_Cells	0.9227	2.4551	0.707
High BMI	Highest cholesterol measure (mg/dL)	ENSG00000170430	MGMT	Visceral omentum adipose	Original	-5.6611	1.2103	2.906e-06	MGMT_Stomach_GReX	1.146	3.0143	0.7038	MGMT_Stomach_and_Liver_GReX	-4.0922	3.3928	0.2278	MGMT_Stomach_Liver_and_Cells	-2.8167	3.4855	0.419
High BMI	Highest LDL measure (mg/dL)	ENSG00000170430	MGMT	Brain, Caudate basal ganglia	Original	-4.8752	1.2306	7.442e-05	MGMT_Stomach_GReX	0.8786	2.552	0.7306	MGMT_Stomach_and_Esophagus_GReX	-3.1195	3.0167	0.3011
High BMI	Highest LDL measure (mg/dL)	ENSG00000170430	MGMT	Brain, Hippocampus	Original	-5.796	1.3914	3.104e-05	MGMT_Stomach_GReX	-0.1993	2.9017	0.9452	MGMT_Stomach_and_Esophagus_GReX	-2.8127	3.0692	0.3594
High BMI	Highest LDL measure (mg/dL)	ENSG00000170430	MGMT	Brain, Nucleus accumbens basal ganglia	Original	-7.8731	1.8206	1.528e-05	MGMT_Stomach_GReX	-0.5843	4.3325	0.8927	MGMT_Stomach_and_Esophagus_GReX	-5.6694	4.7767	0.2353
High BMI	Highest LDL measure (mg/dL)	ENSG00000170430	MGMT	Cells, EBV-transformed lymphocytes	Original	-5.6597	1.3816	4.194e-05	MGMT_Stomach_GReX	1.1468	3.1861	0.7189	MGMT_Stomach_and_Esophagus_GReX	-4.3124	3.8173	0.2586
High BMI	Highest LDL measure (mg/dL)	ENSG00000170430	MGMT	Colon, Transverse	Original	-4.1357	1.007	4.007e-05	MGMT_Stomach_GReX	0.7901	2.3412	0.7357	MGMT_Stomach_and_Esophagus_GReX	-2.3868	2.7219	0.3805
High BMI	Highest LDL measure (mg/dL)	ENSG00000170430	MGMT	CommonMind DLPFC	Original	-9.1315	2.3713	0.0001177	MGMT_Stomach_GReX	1.4286	4.4873	0.7502	MGMT_Stomach_and_Esophagus_GReX	-6.9285	5.5568	0.2125
High BMI	Highest LDL measure (mg/dL)	ENSG00000170430	MGMT	Esophagus, Mucosa	Original	-3.9079	1.0144	0.0001169	MGMT_Stomach_GReX	7.5372	3.3773	0.02563
High BMI	Highest LDL measure (mg/dL)	ENSG00000170430	MGMT	Stomach	Original	-5.2015	1.1064	2.584e-06
High BMI	Highest LDL measure (mg/dL)	ENSG00000170430	MGMT	Thyroid	Original	-3.8264	0.9652	7.363e-05	MGMT_Stomach_GReX	2.4362	2.5223	0.3341	MGMT_Stomach_and_Esophagus_GReX	-1.434	3.1762	0.6516
High BMI	Highest LDL measure (mg/dL)	ENSG00000170430	MGMT	Visceral omentum adipose	Original	-3.8123	0.9758	9.352e-05	MGMT_Stomach_GReX	2.6492	2.4421	0.278	MGMT_Stomach_and_Esophagus_GReX	-2.3759	3.4588	0.4921
High BMI	Mean cholesterol measure (mg/dL)	ENSG00000170430	MGMT	Brain, Caudate basal ganglia	Original	-4.8286	1.0809	7.93e-06	CMC_DLPFC_GReX	-2.4248	2.0407	0.2348
High BMI	Mean cholesterol measure (mg/dL)	ENSG00000170430	MGMT	Brain, Cerebellum	Original	-5.1305	1.2877	6.767e-05	CMC_DLPFC_GReX	-0.5268	2.5209	0.8345
High BMI	Mean cholesterol measure (mg/dL)	ENSG00000170430	MGMT	Brain, Hippocampus	Original	-5.2327	1.2216	1.84e-05	CMC_DLPFC_GReX	-2.3682	1.9399	0.2222
High BMI	Mean cholesterol measure (mg/dL)	ENSG00000170430	MGMT	Brain, Spinal cord (cervical c-1)	Original	-4.9494	1.0981	6.562e-06	CMC_DLPFC_GReX	-2.8121	1.5927	0.07746
High BMI	Mean cholesterol measure (mg/dL)	ENSG00000170430	MGMT	CommonMind DLPFC	Original	-9.5308	2.0832	4.761e-06
High BMI	Mean cholesterol measure (mg/dL)	ENSG00000170430	MGMT	Esophagus, Mucosa	Original	-3.7461	0.8902	2.575e-05	CMC_DLPFC_GReX	-0.4805	2.0474	0.8145
High BMI	Mean cholesterol measure (mg/dL)	ENSG00000170430	MGMT	Liver	Original	-3.9453	1.0082	9.116e-05	CMC_DLPFC_GReX	0.0607	1.9968	0.9757
High BMI	Mean cholesterol measure (mg/dL)	ENSG00000170430	MGMT	Lung	Original	-3.9376	0.9283	2.218e-05	CMC_DLPFC_GReX	-1.0314	2.0877	0.6213
High BMI	Mean cholesterol measure (mg/dL)	ENSG00000170430	MGMT	Spleen	Original	-2.3788	0.6247	0.0001403	CMC_DLPFC_GReX	-1.102	0.7808	0.1582
High BMI	Mean LDL measure (mg/dL)	ENSG00000170430	MGMT	Brain, Caudate basal ganglia	Original	-3.423	0.8913	0.0001228	Hippocampus_GReX	0.3663	2.2497	0.8707
High BMI	Mean LDL measure (mg/dL)	ENSG00000170430	MGMT	Brain, Cerebellum	Original	-3.8529	1.0603	0.0002793	Hippocampus_GReX	-0.5958	1.8621	0.749
High BMI	Mean LDL measure (mg/dL)	ENSG00000170430	MGMT	Brain, Hippocampus	Original	-4.2386	1.0072	2.572e-05
High BMI	Mean LDL measure (mg/dL)	ENSG00000170430	MGMT	Brain, Spinal cord (cervical c-1)	Original	-3.7196	0.9075	4.157e-05	Hippocampus_GReX	-2.0266	1.3001	0.119
High BMI	Mean LDL measure (mg/dL)	ENSG00000170430	MGMT	CommonMind DLPFC	Original	-7.0516	1.7181	4.055e-05	Hippocampus_GReX	-3.5027	2.7546	0.2035
High BMI	Mean LDL measure (mg/dL)	ENSG00000170430	MGMT	Esophagus, Mucosa	Original	-2.8529	0.7345	0.0001028	Hippocampus_GReX	-0.4227	1.5631	0.7868
High BMI	Mean LDL measure (mg/dL)	ENSG00000170430	MGMT	Liver	Original	-3.0013	0.8319	0.0003089	Hippocampus_GReX	0.3588	1.6971	0.8325
High BMI	Mean LDL measure (mg/dL)	ENSG00000170430	MGMT	Lung	Original	-2.777	0.7647	0.0002818	Hippocampus_GReX	-0.3083	1.3821	0.8235

[truncated: 15 more sheets: S_Table_7_Social_History, S_Table_8_Pain_Score_and_Loc, S_Table_9_Medications, S_Table_10_Contamination, S_Table_11_Vital_Signs, S_Table_12_Allergies, S_Table_13_Encounter_Orders, S_Table_14_Family_History, S_Table_15_Personal_History, S_Table_16_OBGYN_History, S_Table_17A_OBGYN_N, S_Table_17B_Alcohol_Use_N, S_Table_17C_Illicit_Drug_Use_N, S_Table_17D_Tobacco_Use_N, S_Table_17E_Sexual_History_N]
